# Supplementary material for: Structure of HIV-1 Vpr in complex with the human nucleotide excision repair protein hHR23A
Source: Nat Commun. 2021 Nov 25;12:6864. doi: 10.1038/s41467-021-27009-w (PMC8617076; doi:10.1038/s41467-021-27009-w)
Supplement: Supplementary file 3 — Source Data [file 41467_2021_27009_MOESM3_ESM.xlsx]

## Sheet: Suppplementary Fig. 2
Supplementary Fig. 2: output table of the Scaffold search
Calero_Condensed_PID06122017, Spectrum report created on 10/26/2021
Experiment: Calero_Condensed_PID06122017
	Peak List Generator: Unspecified
		Version: Unspecified
		Charge States Calculated: unknown
		Deisotoped: unknown
		Textual Annotation:
	Database Set: 1 Database
		Database Name: the uniprot_ecoli_09052014 database
			Version: unknown
			Taxonomy: All Entries
			Number of Proteins: 5803
		Does database contain common contaminants?: unknown
	Search Engine Set: 1 Search Engine
		Search Engine: Mascot
			Version: 2.4.1
			Samples: All Samples
			Fragment Tolerance: 0.80 Da (Average)
			Parent Tolerance: 1.4 Da (Average)
			Fixed Modifications: +57 on C (Carbamidomethyl)
			Variable Modifications: +16 on M (Oxidation), +42 on n (Acetyl)
			Database: the uniprot_ecoli_09052014 database (unknown version, 5803 entries)
			Digestion Enzyme: stricttrypsin
			Max Missed Cleavages: 2
			Probability Model: Analysis performed prior to Scaffold 4
	Scaffold: Version: Scaffold_4.4.6
		Modification Metadata Set: 1541 modifications
			Source: C:\Program Files\Scaffold 4\parameters\unimod.xml
			Comment:
		Protein Grouping Strategy: Experiment-wide grouping with binary peptide-protein weights
		Peptide Thresholds: 90.0% minimum
		Protein Thresholds: 99.0% minimum and 2 peptides minimum
		Peptide FDR: 2.3% (Prophet)
		Protein FDR: 0.0% (Prophet)
		GO Annotation Source(s):
Experiment name	Biological sample category	Biological sample name	MS/MS sample name	Protein name	Protein accession numbers	Database sources	Protein molecular weight (Da)	Protein identification probability	Exclusive unique peptide count	Exclusive unique spectrum count	Exclusive spectrum count	Percentage of total spectra	Percentage sequence coverage	Manual validation	Assigned	Spectrum name	Peptide sequence	Previous amino acid	Next amino acid	Peptide identification probability	Mascot Ion score	Mascot Identity score	Mascot Delta Ion Score	Number of enzymatic termini	Fixed modifications identified by spectrum	Variable modifications identified by spectrum	Observed m/z	Actual peptide mass (AMU)	Calculated +1H Peptide Mass (AMU)	Spectrum charge	Actual minus calculated peptide mass (AMU)	Actual minus calculated peptide mass (PPM)	Retention Time (sec)	Total Ion Current	Peptide start index	Peptide stop index	Exclusive	Other Proteins
Calero_Condensed_PID06122017	Cell_line	23A2V#1	P091223_GC01 (F067823)	STHA_ECOLI Soluble pyridine nucleotide transhydrogenase OS=Escherichia coli (strain K12) GN=sthA PE=1 SV=5	P27306	uniprot_ecoli_09052014.fasta	51561	1	3	3	3	9.18e-05	0.088	possibly correct	TRUE	File:P091223_GC01.mzXML Scans:8047 RT:44.1685min Charge:3+ Fragmentation:cid	AAEIIHIGQAImEQK	R	G	0.966	39.6	30	32.7	2		m12: Oxidation (+15.99)	557.18	1668.52	1669.01	3	0.5179	-290.4	2650.11	0	417	431	TRUE
Calero_Condensed_PID06122017	Cell_line	23A2V#1	P091223_GC01 (F067823)	STHA_ECOLI Soluble pyridine nucleotide transhydrogenase OS=Escherichia coli (strain K12) GN=sthA PE=1 SV=5	P27306	uniprot_ecoli_09052014.fasta	51561	1	3	3	3	9.18e-05	0.088	possibly correct	TRUE	File:P091223_GC01.mzXML Scans:11253 RT:61.7438min Charge:3+ Fragmentation:cid	SSFADILNHADNVINQQTR	R	M	0.997	50	26.7	36	2			715.52	2143.54	2144.31	3	0.2373	110.6	3704.63	0	81	99	TRUE
Calero_Condensed_PID06122017	Cell_line	23A2V#1	P091223_GC01 (F067823)	STHA_ECOLI Soluble pyridine nucleotide transhydrogenase OS=Escherichia coli (strain K12) GN=sthA PE=1 SV=5	P27306	uniprot_ecoli_09052014.fasta	51561	1	3	3	3	9.18e-05	0.088	possibly correct	TRUE	File:P091223_GC01.mzXML Scans:4726 RT:25.6750min Charge:2+ Fragmentation:cid	VPYEVGR	K	A	0.9	38.6	31.1	14.7	2			410.48	818.945	819.828	2	0.1246	152	1540.5	0	371	377	TRUE
Calero_Condensed_PID06122017	Cell_line	23A2V#1	P091223_GC01 (F067823)	RL15_ECOLI 50S ribosomal protein L15 OS=Escherichia coli (strain K12) GN=rplO PE=1 SV=1	P02413	uniprot_ecoli_09052014.fasta	14981.1	1	7	9	10	0.000306	0.507	possibly correct	TRUE	File:P091223_GC01.mzXML Scans:2770 RT:15.1359min Charge:2+ Fragmentation:cid	AAIEAAGGK	R	I	0.914	38.2	28.8	25.9	2			394.47	786.925	787.938	2	-0.005352	-6.792	908.153	0	133	141	TRUE
Calero_Condensed_PID06122017	Cell_line	23A2V#1	P091223_GC01 (F067823)	RL15_ECOLI 50S ribosomal protein L15 OS=Escherichia coli (strain K12) GN=rplO PE=1 SV=1	P02413	uniprot_ecoli_09052014.fasta	14981.1	1	7	9	10	0.000306	0.507	possibly correct	TRUE	File:P091223_GC01.mzXML Scans:5471 RT:29.7055min Charge:2+ Fragmentation:cid	AAIEAAGGKIEE	R	-	0.997	59	30.3	36.8	2			580.08	1158.15	1159.34	2	-0.1854	-159.9	1782.33	0	133	144	TRUE
Calero_Condensed_PID06122017	Cell_line	23A2V#1	P091223_GC01 (F067823)	RL15_ECOLI 50S ribosomal protein L15 OS=Escherichia coli (strain K12) GN=rplO PE=1 SV=1	P02413	uniprot_ecoli_09052014.fasta	14981.1	1	7	9	10	0.000306	0.507	possibly correct	TRUE	File:P091223_GC01.mzXML Scans:10898 RT:59.7850min Charge:2+ Fragmentation:cid	AANIIGIQIEFAK	K	V	0.997	87.2	27.3	79	2			694.81	1387.61	1388.81	2	-0.1954	-140.7	3587.1	0	97	109	TRUE
Calero_Condensed_PID06122017	Cell_line	23A2V#1	P091223_GC01 (F067823)	RL15_ECOLI 50S ribosomal protein L15 OS=Escherichia coli (strain K12) GN=rplO PE=1 SV=1	P02413	uniprot_ecoli_09052014.fasta	14981.1	1	7	9	10	0.000306	0.507	possibly correct	TRUE	File:P091223_GC01.mzXML Scans:7984 RT:43.8112min Charge:2+ Fragmentation:cid	GFEGGQMPLYR	R	R	0.939	40.2	28	25.4	2			628.38	1254.75	1255.49	2	0.2646	210.7	2628.67	0	49	59	TRUE
Calero_Condensed_PID06122017	Cell_line	23A2V#1	P091223_GC01 (F067823)	RL15_ECOLI 50S ribosomal protein L15 OS=Escherichia coli (strain K12) GN=rplO PE=1 SV=1	P02413	uniprot_ecoli_09052014.fasta	14981.1	1	7	9	10	0.000306	0.507	possibly correct	TRUE	File:P091223_GC01.mzXML Scans:6745 RT:36.8148min Charge:2+ Fragmentation:cid	GFEGGQmPLYR	R	R	0.993	51.9	26.6	33.4	2		m7: Oxidation (+15.99)	635.91	1269.81	1271.49	2	-0.6748	258.1	2208.89	0	49	59	TRUE
Calero_Condensed_PID06122017	Cell_line	23A2V#1	P091223_GC01 (F067823)	RL15_ECOLI 50S ribosomal protein L15 OS=Escherichia coli (strain K12) GN=rplO PE=1 SV=1	P02413	uniprot_ecoli_09052014.fasta	14981.1	1	7	9	10	0.000306	0.507	possibly correct	TRUE	File:P091223_GC01.mzXML Scans:6432 RT:35.0600min Charge:2+ Fragmentation:cid	GFEGGQmPLYR	R	R	0.997	62	26.9	46.8	2		m7: Oxidation (+15.99)	636.1	1270.19	1271.49	2	-0.2948	-231.9	2103.6	0	49	59	TRUE
Calero_Condensed_PID06122017	Cell_line	23A2V#1	P091223_GC01 (F067823)	RL15_ECOLI 50S ribosomal protein L15 OS=Escherichia coli (strain K12) GN=rplO PE=1 SV=1	P02413	uniprot_ecoli_09052014.fasta	14981.1	1	7	9	10	0.000306	0.507	possibly correct	TRUE	File:P091223_GC01.mzXML Scans:4633 RT:25.1695min Charge:2+ Fragmentation:cid	LNTLSPAEGSK	R	K	0.993	51.7	26.8	38.1	2			558.88	1115.75	1117.33	2	-0.5754	382.7	1510.17	0	3	13	TRUE
Calero_Condensed_PID06122017	Cell_line	23A2V#1	P091223_GC01 (F067823)	RL15_ECOLI 50S ribosomal protein L15 OS=Escherichia coli (strain K12) GN=rplO PE=1 SV=1	P02413	uniprot_ecoli_09052014.fasta	14981.1	1	7	9	10	0.000306	0.507	possibly correct	TRUE	File:P091223_GC01.mzXML Scans:8133 RT:44.6590min Charge:2+ Fragmentation:cid	VEGGVVDLNTLK	K	A	0.997	80.7	27.7	57.5	2			622.76	1243.51	1244.33	2	0.1846	148.4	2679.54	0	85	96	TRUE
Calero_Condensed_PID06122017	Cell_line	23A2V#1	P091223_GC01 (F067823)	RL15_ECOLI 50S ribosomal protein L15 OS=Escherichia coli (strain K12) GN=rplO PE=1 SV=1	P02413	uniprot_ecoli_09052014.fasta	14981.1	1	7	9	10	0.000306	0.507	possibly correct	TRUE	File:P091223_GC01.mzXML Scans:8626 RT:47.4933min Charge:3+ Fragmentation:cid	VILAGEVTTPVTVR	K	G	0.996	48.5	25.7	24.4	2			486.05	1455.13	1455.55	3	0.5873	-285.3	2849.6	0	110	123	TRUE
Calero_Condensed_PID06122017	Cell_line	23A2V#1	P091223_GC01 (F067823)	RL15_ECOLI 50S ribosomal protein L15 OS=Escherichia coli (strain K12) GN=rplO PE=1 SV=1	P02413	uniprot_ecoli_09052014.fasta	14981.1	1	7	9	10	0.000306	0.507	possibly correct	TRUE	File:P091223_GC01.mzXML Scans:8619 RT:47.4550min Charge:2+ Fragmentation:cid	VILAGEVTTPVTVR	K	G	0.997	67.9	27.1	60.7	2			728.88	1455.75	1455.55	2	1.205	138.6	2847.3	0	110	123	TRUE
Calero_Condensed_PID06122017	Cell_line	23A2V#1	P091223_GC01 (F067823)	23A2V (BioMS Customized)	BMS079	uniprot_ecoli_09052014.fasta	26766.9	1	13	37	163	0.00499	0.739	possibly correct	TRUE	File:P091223_GC01.mzXML Scans:20173 RT:113.2638min Charge:3+ Fragmentation:cid	ALGFPESLVIQAYFAcEK	K	N	0.913	35.7	27.6	25.8	2		c16: Carbamidomethyl (+57.02)	682.13	2043.37	2044.43	3	-0.05404	-26.43	6795.83	0	192	209	TRUE
Calero_Condensed_PID06122017	Cell_line	23A2V#1	P091223_GC01 (F067823)	23A2V (BioMS Customized)	BMS079	uniprot_ecoli_09052014.fasta	26766.9	1	13	37	163	0.00499	0.739	possibly correct	TRUE	File:P091223_GC01.mzXML Scans:14248 RT:78.3390min Charge:2+ Fragmentation:cid	ALGFPESLVIQAYFAcEK	K	N	0.921	38.7	26.1	27.8	2		c16: Carbamidomethyl (+57.02)	1022.38	2042.75	2044.43	2	-0.6767	159.5	4700.34	0	192	209	TRUE
Calero_Condensed_PID06122017	Cell_line	23A2V#1	P091223_GC01 (F067823)	23A2V (BioMS Customized)	BMS079	uniprot_ecoli_09052014.fasta	26766.9	1	13	37	163	0.00499	0.739	possibly correct	TRUE	File:P091223_GC01.mzXML Scans:18771 RT:104.9175min Charge:2+ Fragmentation:cid	ALGFPESLVIQAYFAcEK	K	N	0.932	39.6	27.6	35.2	2		c16: Carbamidomethyl (+57.02)	1022.68	2043.35	2044.43	2	-0.07665	-37.49	6295.05	0	192	209	TRUE
Calero_Condensed_PID06122017	Cell_line	23A2V#1	P091223_GC01 (F067823)	23A2V (BioMS Customized)	BMS079	uniprot_ecoli_09052014.fasta	26766.9	1	13	37	163	0.00499	0.739	possibly correct	TRUE	File:P091223_GC01.mzXML Scans:19942 RT:111.8897min Charge:2+ Fragmentation:cid	ALGFPESLVIQAYFAcEK	K	N	0.967	43.5	26.7	34.7	2		c16: Carbamidomethyl (+57.02)	1023.37	2044.73	2044.43	2	1.303	146.9	6713.38	0	192	209	TRUE
Calero_Condensed_PID06122017	Cell_line	23A2V#1	P091223_GC01 (F067823)	23A2V (BioMS Customized)	BMS079	uniprot_ecoli_09052014.fasta	26766.9	1	13	37	163	0.00499	0.739	possibly correct	TRUE	File:P091223_GC01.mzXML Scans:13605 RT:74.7598min Charge:2+ Fragmentation:cid	ALGFPESLVIQAYFAcEK	K	N	0.979	45.9	27.5	34.8	2		c16: Carbamidomethyl (+57.02)	1023.29	2044.57	2044.43	2	1.143	68.74	4485.59	0	192	209	TRUE
Calero_Condensed_PID06122017	Cell_line	23A2V#1	P091223_GC01 (F067823)	23A2V (BioMS Customized)	BMS079	uniprot_ecoli_09052014.fasta	26766.9	1	13	37	163	0.00499	0.739	possibly correct	TRUE	File:P091223_GC01.mzXML Scans:13416 RT:73.7107min Charge:2+ Fragmentation:cid	ALGFPESLVIQAYFAcEK	K	N	0.997	62.7	27	50.5	2		c16: Carbamidomethyl (+57.02)	1022.19	2042.37	2044.43	2	-1.057	-26.39	4422.64	0	192	209	TRUE
Calero_Condensed_PID06122017	Cell_line	23A2V#1	P091223_GC01 (F067823)	23A2V (BioMS Customized)	BMS079	uniprot_ecoli_09052014.fasta	26766.9	1	13	37	163	0.00499	0.739	possibly correct	TRUE	File:P091223_GC01.mzXML Scans:13732 RT:75.4547min Charge:2+ Fragmentation:cid	ALGFPESLVIQAYFAcEK	K	N	0.997	64.4	26.4	48.2	2		c16: Carbamidomethyl (+57.02)	1022.36	2042.71	2044.43	2	-0.7167	140	4527.28	0	192	209	TRUE
Calero_Condensed_PID06122017	Cell_line	23A2V#1	P091223_GC01 (F067823)	23A2V (BioMS Customized)	BMS079	uniprot_ecoli_09052014.fasta	26766.9	1	13	37	163	0.00499	0.739	possibly correct	TRUE	File:P091223_GC01.mzXML Scans:13632 RT:74.9062min Charge:2+ Fragmentation:cid	ALGFPESLVIQAYFAcEK	K	N	0.997	64.5	27	50.7	2		c16: Carbamidomethyl (+57.02)	1022.14	2042.27	2044.43	2	-1.157	-75.33	4494.37	0	192	209	TRUE
Calero_Condensed_PID06122017	Cell_line	23A2V#1	P091223_GC01 (F067823)	23A2V (BioMS Customized)	BMS079	uniprot_ecoli_09052014.fasta	26766.9	1	13	37	163	0.00499	0.739	possibly correct	TRUE	File:P091223_GC01.mzXML Scans:13318 RT:73.1797min Charge:2+ Fragmentation:cid	ALGFPESLVIQAYFAcEK	K	N	0.997	64.7	27.6	55.6	2		c16: Carbamidomethyl (+57.02)	1022.6	2043.19	2044.43	2	-0.2367	-115.8	4390.78	0	192	209	TRUE
Calero_Condensed_PID06122017	Cell_line	23A2V#1	P091223_GC01 (F067823)	23A2V (BioMS Customized)	BMS079	uniprot_ecoli_09052014.fasta	26766.9	1	13	37	163	0.00499	0.739	possibly correct	TRUE	File:P091223_GC01.mzXML Scans:13823 RT:75.9628min Charge:2+ Fragmentation:cid	ALGFPESLVIQAYFAcEK	K	N	0.997	67.9	26.4	57	2		c16: Carbamidomethyl (+57.02)	1022.93	2043.85	2044.43	2	0.4233	207	4557.77	0	192	209	TRUE
Calero_Condensed_PID06122017	Cell_line	23A2V#1	P091223_GC01 (F067823)	23A2V (BioMS Customized)	BMS079	uniprot_ecoli_09052014.fasta	26766.9	1	13	37	163	0.00499	0.739	possibly correct	TRUE	File:P091223_GC01.mzXML Scans:13515 RT:74.2507min Charge:2+ Fragmentation:cid	ALGFPESLVIQAYFAcEK	K	N	0.997	68.8	27.6	57.9	2		c16: Carbamidomethyl (+57.02)	1022.57	2043.13	2044.43	2	-0.2967	-145.1	4455.04	0	192	209	TRUE
Calero_Condensed_PID06122017	Cell_line	23A2V#1	P091223_GC01 (F067823)	23A2V (BioMS Customized)	BMS079	uniprot_ecoli_09052014.fasta	26766.9	1	13	37	163	0.00499	0.739	possibly correct	TRUE	File:P091223_GC01.mzXML Scans:13525 RT:74.3070min Charge:3+ Fragmentation:cid	ALGFPESLVIQAYFAcEK	K	N	0.997	58.9	27.5	51.4	2		c16: Carbamidomethyl (+57.02)	682.47	2044.39	2044.43	3	0.966	-17.98	4458.42	0	192	209	TRUE
Calero_Condensed_PID06122017	Cell_line	23A2V#1	P091223_GC01 (F067823)	23A2V (BioMS Customized)	BMS079	uniprot_ecoli_09052014.fasta	26766.9	1	13	37	163	0.00499	0.739	possibly correct	TRUE	File:P091223_GC01.mzXML Scans:13332 RT:73.2598min Charge:3+ Fragmentation:cid	ALGFPESLVIQAYFAcEK	K	N	0.997	59.7	27.6	53.4	2		c16: Carbamidomethyl (+57.02)	682.17	2043.49	2044.43	3	0.06596	32.26	4395.59	0	192	209	TRUE
Calero_Condensed_PID06122017	Cell_line	23A2V#1	P091223_GC01 (F067823)	23A2V (BioMS Customized)	BMS079	uniprot_ecoli_09052014.fasta	26766.9	1	13	37	163	0.00499	0.739	possibly correct	TRUE	File:P091223_GC01.mzXML Scans:13615 RT:74.8162min Charge:3+ Fragmentation:cid	ALGFPESLVIQAYFAcEK	K	N	0.997	60.2	26.4	45.5	2		c16: Carbamidomethyl (+57.02)	682.29	2043.85	2044.43	3	0.426	208.3	4488.97	0	192	209	TRUE
Calero_Condensed_PID06122017	Cell_line	23A2V#1	P091223_GC01 (F067823)	23A2V (BioMS Customized)	BMS079	uniprot_ecoli_09052014.fasta	26766.9	1	13	37	163	0.00499	0.739	possibly correct	TRUE	File:P091223_GC01.mzXML Scans:13816 RT:75.9270min Charge:3+ Fragmentation:cid	ALGFPESLVIQAYFAcEK	K	N	0.997	61.3	27.6	48.9	2		c16: Carbamidomethyl (+57.02)	682.13	2043.37	2044.43	3	-0.05404	-26.43	4555.62	0	192	209	TRUE
Calero_Condensed_PID06122017	Cell_line	23A2V#1	P091223_GC01 (F067823)	23A2V (BioMS Customized)	BMS079	uniprot_ecoli_09052014.fasta	26766.9	1	13	37	163	0.00499	0.739	possibly correct	TRUE	File:P091223_GC01.mzXML Scans:13922 RT:76.5182min Charge:3+ Fragmentation:cid	ALGFPESLVIQAYFAcEK	K	N	0.997	62.3	27.5	49.1	2		c16: Carbamidomethyl (+57.02)	682.21	2043.61	2044.43	3	0.186	90.95	4591.09	0	192	209	TRUE
Calero_Condensed_PID06122017	Cell_line	23A2V#1	P091223_GC01 (F067823)	23A2V (BioMS Customized)	BMS079	uniprot_ecoli_09052014.fasta	26766.9	1	13	37	163	0.00499	0.739	possibly correct	TRUE	File:P091223_GC01.mzXML Scans:14007 RT:76.9927min Charge:2+ Fragmentation:cid	ALGFPESLVIQAYFAcEK	K	N	0.997	75.5	27.5	59.1	2		c16: Carbamidomethyl (+57.02)	1023.15	2044.29	2044.43	2	0.8633	-68.15	4619.56	0	192	209	TRUE
Calero_Condensed_PID06122017	Cell_line	23A2V#1	P091223_GC01 (F067823)	23A2V (BioMS Customized)	BMS079	uniprot_ecoli_09052014.fasta	26766.9	1	13	37	163	0.00499	0.739	possibly correct	TRUE	File:P091223_GC01.mzXML Scans:13714 RT:75.3593min Charge:3+ Fragmentation:cid	ALGFPESLVIQAYFAcEK	K	N	0.997	65.1	27.5	54.5	2		c16: Carbamidomethyl (+57.02)	682.39	2044.15	2044.43	3	0.726	-135.3	4521.56	0	192	209	TRUE
Calero_Condensed_PID06122017	Cell_line	23A2V#1	P091223_GC01 (F067823)	23A2V (BioMS Customized)	BMS079	uniprot_ecoli_09052014.fasta	26766.9	1	13	37	163	0.00499	0.739	possibly correct	TRUE	File:P091223_GC01.mzXML Scans:6072 RT:33.0462min Charge:1+ Fragmentation:cid	DQPQFQNMR	R	Q	0.899	41.3	29.6	20.7	2			1164.72	1163.71	1164.24	1	0.482	413.9	1982.77	0	100	108	TRUE
Calero_Condensed_PID06122017	Cell_line	23A2V#1	P091223_GC01 (F067823)	23A2V (BioMS Customized)	BMS079	uniprot_ecoli_09052014.fasta	26766.9	1	13	37	163	0.00499	0.739	possibly correct	TRUE	File:P091223_GC01.mzXML Scans:5667 RT:30.7895min Charge:1+ Fragmentation:cid	DQPQFQNMR	R	Q	0.901	41.5	30	26.8	2			1163.6	1162.59	1164.24	1	-0.638	313.5	1847.37	0	100	108	TRUE
Calero_Condensed_PID06122017	Cell_line	23A2V#1	P091223_GC01 (F067823)	23A2V (BioMS Customized)	BMS079	uniprot_ecoli_09052014.fasta	26766.9	1	13	37	163	0.00499	0.739	possibly correct	TRUE	File:P091223_GC01.mzXML Scans:6048 RT:32.9110min Charge:1+ Fragmentation:cid	DQPQFQNMR	R	Q	0.901	41.5	30	26.9	2			1163.49	1162.48	1164.24	1	-0.748	219	1974.66	0	100	108	TRUE
Calero_Condensed_PID06122017	Cell_line	23A2V#1	P091223_GC01 (F067823)	23A2V (BioMS Customized)	BMS079	uniprot_ecoli_09052014.fasta	26766.9	1	13	37	163	0.00499	0.739	possibly correct	TRUE	File:P091223_GC01.mzXML Scans:3977 RT:21.6318min Charge:2+ Fragmentation:cid	DQPQFQNmR	R	Q	0.918	38.5	26.1	25.2	2		m8: Oxidation (+15.99)	590.44	1178.87	1180.24	2	-0.3648	-309.1	1297.91	0	100	108	TRUE
Calero_Condensed_PID06122017	Cell_line	23A2V#1	P091223_GC01 (F067823)	23A2V (BioMS Customized)	BMS079	uniprot_ecoli_09052014.fasta	26766.9	1	13	37	163	0.00499	0.739	possibly correct	TRUE	File:P091223_GC01.mzXML Scans:5757 RT:31.2957min Charge:1+ Fragmentation:cid	DQPQFQNMR	R	Q	0.936	45.5	29.9	28.7	2			1163.64	1162.63	1164.24	1	-0.598	347.8	1877.74	0	100	108	TRUE
Calero_Condensed_PID06122017	Cell_line	23A2V#1	P091223_GC01 (F067823)	23A2V (BioMS Customized)	BMS079	uniprot_ecoli_09052014.fasta	26766.9	1	13	37	163	0.00499	0.739	possibly correct	TRUE	File:P091223_GC01.mzXML Scans:5978 RT:32.5267min Charge:1+ Fragmentation:cid	DQPQFQNMR	R	Q	0.938	45.8	29.9	31.1	2			1164.59	1163.58	1164.24	1	0.352	302.3	1951.6	0	100	108	TRUE
Calero_Condensed_PID06122017	Cell_line	23A2V#1	P091223_GC01 (F067823)	23A2V (BioMS Customized)	BMS079	uniprot_ecoli_09052014.fasta	26766.9	1	13	37	163	0.00499	0.739	possibly correct	TRUE	File:P091223_GC01.mzXML Scans:6189 RT:33.7017min Charge:2+ Fragmentation:cid	DQPQFQNMR	R	Q	0.944	40.6	28.7	20	2			583.08	1164.15	1164.24	2	0.9146	-75.6	2022.1	0	100	108	TRUE
Calero_Condensed_PID06122017	Cell_line	23A2V#1	P091223_GC01 (F067823)	23A2V (BioMS Customized)	BMS079	uniprot_ecoli_09052014.fasta	26766.9	1	13	37	163	0.00499	0.739	possibly correct	TRUE	File:P091223_GC01.mzXML Scans:6163 RT:33.5525min Charge:1+ Fragmentation:cid	DQPQFQNMR	R	Q	0.959	49.6	29.9	34.4	2			1164.47	1163.46	1164.24	1	0.232	199.3	2013.15	0	100	108	TRUE
Calero_Condensed_PID06122017	Cell_line	23A2V#1	P091223_GC01 (F067823)	23A2V (BioMS Customized)	BMS079	uniprot_ecoli_09052014.fasta	26766.9	1	13	37	163	0.00499	0.739	possibly correct	TRUE	File:P091223_GC01.mzXML Scans:6279 RT:34.2082min Charge:2+ Fragmentation:cid	DQPQFQNMR	R	Q	0.962	42.7	29.9	27.1	2			582.74	1163.47	1164.24	2	0.2346	201.5	2052.49	0	100	108	TRUE
Calero_Condensed_PID06122017	Cell_line	23A2V#1	P091223_GC01 (F067823)	23A2V (BioMS Customized)	BMS079	uniprot_ecoli_09052014.fasta	26766.9	1	13	37	163	0.00499	0.739	possibly correct	TRUE	File:P091223_GC01.mzXML Scans:6568 RT:35.8182min Charge:2+ Fragmentation:cid	DQPQFQNMR	R	Q	0.963	42.8	28.7	23.6	2			583.17	1164.33	1164.24	2	1.095	78.88	2149.09	0	100	108	TRUE
Calero_Condensed_PID06122017	Cell_line	23A2V#1	P091223_GC01 (F067823)	23A2V (BioMS Customized)	BMS079	uniprot_ecoli_09052014.fasta	26766.9	1	13	37	163	0.00499	0.739	possibly correct	TRUE	File:P091223_GC01.mzXML Scans:5527 RT:30.0003min Charge:3+ Fragmentation:cid	DQPQFQNMR	R	Q	0.965	39.4	29.9	26.2	2			388.82	1163.44	1164.24	3	0.2073	178	1800.02	0	100	108	TRUE
Calero_Condensed_PID06122017	Cell_line	23A2V#1	P091223_GC01 (F067823)	23A2V (BioMS Customized)	BMS079	uniprot_ecoli_09052014.fasta	26766.9	1	13	37	163	0.00499	0.739	possibly correct	TRUE	File:P091223_GC01.mzXML Scans:6379 RT:34.7652min Charge:2+ Fragmentation:cid	DQPQFQNMR	R	Q	0.972	44.3	28.7	30.4	2			583.12	1164.23	1164.24	2	0.9946	-6.935	2085.91	0	100	108	TRUE
Calero_Condensed_PID06122017	Cell_line	23A2V#1	P091223_GC01 (F067823)	23A2V (BioMS Customized)	BMS079	uniprot_ecoli_09052014.fasta	26766.9	1	13	37	163	0.00499	0.739	possibly correct	TRUE	File:P091223_GC01.mzXML Scans:4841 RT:26.2855min Charge:2+ Fragmentation:cid	DQPQFQNmR	R	Q	0.973	44.5	26	17.5	2		m8: Oxidation (+15.99)	590.97	1179.93	1180.24	2	0.6952	-260.4	1577.13	0	100	108	TRUE
Calero_Condensed_PID06122017	Cell_line	23A2V#1	P091223_GC01 (F067823)	23A2V (BioMS Customized)	BMS079	uniprot_ecoli_09052014.fasta	26766.9	1	13	37	163	0.00499	0.739	possibly correct	TRUE	File:P091223_GC01.mzXML Scans:5615 RT:30.4965min Charge:3+ Fragmentation:cid	DQPQFQNMR	R	Q	0.976	41	29.9	28	2			388.8	1163.38	1164.24	3	0.1473	126.5	1829.79	0	100	108	TRUE
Calero_Condensed_PID06122017	Cell_line	23A2V#1	P091223_GC01 (F067823)	23A2V (BioMS Customized)	BMS079	uniprot_ecoli_09052014.fasta	26766.9	1	13	37	163	0.00499	0.739	possibly correct	TRUE	File:P091223_GC01.mzXML Scans:4067 RT:22.1023min Charge:3+ Fragmentation:cid	DQPQFQNmR	R	Q	0.98	41.8	27.2	25.9	2		m8: Oxidation (+15.99)	394.03	1179.07	1180.24	3	-0.1621	-137.4	1326.14	0	100	108	TRUE
Calero_Condensed_PID06122017	Cell_line	23A2V#1	P091223_GC01 (F067823)	23A2V (BioMS Customized)	BMS079	uniprot_ecoli_09052014.fasta	26766.9	1	13	37	163	0.00499	0.739	possibly correct	TRUE	File:P091223_GC01.mzXML Scans:4471 RT:24.2877min Charge:2+ Fragmentation:cid	DQPQFQNmR	R	Q	0.992	51.2	26.8	25.5	2		m8: Oxidation (+15.99)	591.15	1180.29	1180.24	2	1.055	44.46	1457.26	0	100	108	TRUE
Calero_Condensed_PID06122017	Cell_line	23A2V#1	P091223_GC01 (F067823)	23A2V (BioMS Customized)	BMS079	uniprot_ecoli_09052014.fasta	26766.9	1	13	37	163	0.00499	0.739	possibly correct	TRUE	File:P091223_GC01.mzXML Scans:4569 RT:24.8193min Charge:2+ Fragmentation:cid	DQPQFQNmR	R	Q	0.992	51.4	26.8	31	2		m8: Oxidation (+15.99)	591.1	1180.19	1180.24	2	0.9552	-40.2	1489.16	0	100	108	TRUE
Calero_Condensed_PID06122017	Cell_line	23A2V#1	P091223_GC01 (F067823)	23A2V (BioMS Customized)	BMS079	uniprot_ecoli_09052014.fasta	26766.9	1	13	37	163	0.00499	0.739	possibly correct	TRUE	File:P091223_GC01.mzXML Scans:5613 RT:30.4858min Charge:2+ Fragmentation:cid	DQPQFQNMR	R	Q	0.993	51.9	29.9	36.1	2			582.53	1163.05	1164.24	2	-0.1854	-159.2	1829.15	0	100	108	TRUE
Calero_Condensed_PID06122017	Cell_line	23A2V#1	P091223_GC01 (F067823)	23A2V (BioMS Customized)	BMS079	uniprot_ecoli_09052014.fasta	26766.9	1	13	37	163	0.00499	0.739	possibly correct	TRUE	File:P091223_GC01.mzXML Scans:4272 RT:23.2103min Charge:2+ Fragmentation:cid	DQPQFQNmR	R	Q	0.993	52.2	26.8	27.6	2		m8: Oxidation (+15.99)	591.06	1180.11	1180.24	2	0.8752	-107.9	1392.62	0	100	108	TRUE
Calero_Condensed_PID06122017	Cell_line	23A2V#1	P091223_GC01 (F067823)	23A2V (BioMS Customized)	BMS079	uniprot_ecoli_09052014.fasta	26766.9	1	13	37	163	0.00499	0.739	possibly correct	TRUE	File:P091223_GC01.mzXML Scans:5892 RT:32.0470min Charge:2+ Fragmentation:cid	DQPQFQNMR	R	Q	0.993	52.2	29.9	37.5	2			582.62	1163.23	1164.24	2	-0.005352	-4.597	1922.82	0	100	108	TRUE
Calero_Condensed_PID06122017	Cell_line	23A2V#1	P091223_GC01 (F067823)	23A2V (BioMS Customized)	BMS079	uniprot_ecoli_09052014.fasta	26766.9	1	13	37	163	0.00499	0.739	possibly correct	TRUE	File:P091223_GC01.mzXML Scans:4371 RT:23.7448min Charge:2+ Fragmentation:cid	DQPQFQNmR	R	Q	0.994	52.8	27.2	34.5	2		m8: Oxidation (+15.99)	590.77	1179.53	1180.24	2	0.2952	250.1	1424.69	0	100	108	TRUE
Calero_Condensed_PID06122017	Cell_line	23A2V#1	P091223_GC01 (F067823)	23A2V (BioMS Customized)	BMS079	uniprot_ecoli_09052014.fasta	26766.9	1	13	37	163	0.00499	0.739	possibly correct	TRUE	File:P091223_GC01.mzXML Scans:5793 RT:31.4965min Charge:2+ Fragmentation:cid	DQPQFQNMR	R	Q	0.996	54.5	29.9	36.8	2			582.62	1163.23	1164.24	2	-0.005352	-4.597	1889.79	0	100	108	TRUE
Calero_Condensed_PID06122017	Cell_line	23A2V#1	P091223_GC01 (F067823)	23A2V (BioMS Customized)	BMS079	uniprot_ecoli_09052014.fasta	26766.9	1	13	37	163	0.00499	0.739	possibly correct	TRUE	File:P091223_GC01.mzXML Scans:4074 RT:22.1378min Charge:2+ Fragmentation:cid	DQPQFQNmR	R	Q	0.996	55.5	27.2	30.5	2		m8: Oxidation (+15.99)	590.72	1179.43	1180.24	2	0.1952	165.4	1328.27	0	100	108	TRUE
Calero_Condensed_PID06122017	Cell_line	23A2V#1	P091223_GC01 (F067823)	23A2V (BioMS Customized)	BMS079	uniprot_ecoli_09052014.fasta	26766.9	1	13	37	163	0.00499	0.739	possibly correct	TRUE	File:P091223_GC01.mzXML Scans:5523 RT:29.9780min Charge:2+ Fragmentation:cid	DQPQFQNMR	R	Q	0.997	56.5	29.9	43.1	2			582.76	1163.51	1164.24	2	0.2746	235.8	1798.68	0	100	108	TRUE
Calero_Condensed_PID06122017	Cell_line	23A2V#1	P091223_GC01 (F067823)	23A2V (BioMS Customized)	BMS079	uniprot_ecoli_09052014.fasta	26766.9	1	13	37	163	0.00499	0.739	possibly correct	TRUE	File:P091223_GC01.mzXML Scans:4741 RT:25.7522min Charge:2+ Fragmentation:cid	DQPQFQNmR	R	Q	0.997	56.8	27.2	40.4	2		m8: Oxidation (+15.99)	590.55	1179.09	1180.24	2	-0.1448	-122.7	1545.13	0	100	108	TRUE
Calero_Condensed_PID06122017	Cell_line	23A2V#1	P091223_GC01 (F067823)	23A2V (BioMS Customized)	BMS079	uniprot_ecoli_09052014.fasta	26766.9	1	13	37	163	0.00499	0.739	possibly correct	TRUE	File:P091223_GC01.mzXML Scans:5991 RT:32.5980min Charge:2+ Fragmentation:cid	DQPQFQNMR	R	Q	0.997	57.9	29.9	43.5	2			582.83	1163.65	1164.24	2	0.4146	356	1955.88	0	100	108	TRUE
Calero_Condensed_PID06122017	Cell_line	23A2V#1	P091223_GC01 (F067823)	23A2V (BioMS Customized)	BMS079	uniprot_ecoli_09052014.fasta	26766.9	1	13	37	163	0.00499	0.739	possibly correct	TRUE	File:P091223_GC01.mzXML Scans:6492 RT:35.3938min Charge:2+ Fragmentation:cid	DQPQFQNMR	R	Q	0.997	58.9	30	46.5	2			582.22	1162.43	1164.24	2	-0.8054	169.7	2123.63	0	100	108	TRUE
Calero_Condensed_PID06122017	Cell_line	23A2V#1	P091223_GC01 (F067823)	23A2V (BioMS Customized)	BMS079	uniprot_ecoli_09052014.fasta	26766.9	1	13	37	163	0.00499	0.739	possibly correct	TRUE	File:P091223_GC01.mzXML Scans:6090 RT:33.1487min Charge:2+ Fragmentation:cid	DQPQFQNMR	R	Q	0.997	59	28.5	37.5	2			582.99	1163.97	1164.24	2	0.7346	-230.1	1988.92	0	100	108	TRUE
Calero_Condensed_PID06122017	Cell_line	23A2V#1	P091223_GC01 (F067823)	23A2V (BioMS Customized)	BMS079	uniprot_ecoli_09052014.fasta	26766.9	1	13	37	163	0.00499	0.739	possibly correct	TRUE	File:P091223_GC01.mzXML Scans:4173 RT:22.6688min Charge:2+ Fragmentation:cid	DQPQFQNmR	R	Q	0.997	63.2	27.2	45.9	2		m8: Oxidation (+15.99)	590.66	1179.31	1180.24	2	0.07525	63.75	1360.13	0	100	108	TRUE
Calero_Condensed_PID06122017	Cell_line	23A2V#1	P091223_GC01 (F067823)	23A2V (BioMS Customized)	BMS079	uniprot_ecoli_09052014.fasta	26766.9	1	13	37	163	0.00499	0.739	possibly correct	TRUE	File:P091223_GC01.mzXML Scans:5703 RT:30.9928min Charge:2+ Fragmentation:cid	DQPQFQNMR	R	Q	0.997	66.8	29.9	49.9	2			582.56	1163.11	1164.24	2	-0.1254	-107.7	1859.57	0	100	108	TRUE
Calero_Condensed_PID06122017	Cell_line	23A2V#1	P091223_GC01 (F067823)	23A2V (BioMS Customized)	BMS079	uniprot_ecoli_09052014.fasta	26766.9	1	13	37	163	0.00499	0.739	possibly correct	TRUE	File:P091223_GC01.mzXML Scans:13734 RT:75.4643min Charge:3+ Fragmentation:cid	EPYNEWTLELLEELK	R	S	0.968	39.9	27	14.1	2			636.25	1905.73	1907.24	3	-0.5027	262.2	4527.86	0	13	27	TRUE
Calero_Condensed_PID06122017	Cell_line	23A2V#1	P091223_GC01 (F067823)	23A2V (BioMS Customized)	BMS079	uniprot_ecoli_09052014.fasta	26766.9	1	13	37	163	0.00499	0.739	possibly correct	TRUE	File:P091223_GC01.mzXML Scans:13821 RT:75.9533min Charge:3+ Fragmentation:cid	EPYNEWTLELLEELK	R	S	0.972	40.4	29.6	16.5	2			636.67	1906.99	1907.24	3	0.7573	-128.7	4557.2	0	13	27	TRUE
Calero_Condensed_PID06122017	Cell_line	23A2V#1	P091223_GC01 (F067823)	23A2V (BioMS Customized)	BMS079	uniprot_ecoli_09052014.fasta	26766.9	1	13	37	163	0.00499	0.739	possibly correct	TRUE	File:P091223_GC01.mzXML Scans:13724 RT:75.4142min Charge:2+ Fragmentation:cid	EPYNEWTLELLEELK	R	S	0.977	45.5	26.8	32.5	2			953.85	1905.69	1907.24	2	-0.5454	239.9	4524.85	0	13	27	TRUE
Calero_Condensed_PID06122017	Cell_line	23A2V#1	P091223_GC01 (F067823)	23A2V (BioMS Customized)	BMS079	uniprot_ecoli_09052014.fasta	26766.9	1	13	37	163	0.00499	0.739	possibly correct	TRUE	File:P091223_GC01.mzXML Scans:13812 RT:75.9057min Charge:2+ Fragmentation:cid	EPYNEWTLELLEELK	R	S	0.984	47.4	26.8	38.9	2			954.34	1906.67	1907.24	2	0.4346	227.8	4554.34	0	13	27	TRUE
Calero_Condensed_PID06122017	Cell_line	23A2V#1	P091223_GC01 (F067823)	23A2V (BioMS Customized)	BMS079	uniprot_ecoli_09052014.fasta	26766.9	1	13	37	163	0.00499	0.739	possibly correct	TRUE	File:P091223_GC01.mzXML Scans:19856 RT:111.3750min Charge:3+ Fragmentation:cid	EPYNEWTLELLEELKSEAVR	R	H	0.931	36.7	26.3	23.2	2			817.15	2448.43	2449.77	3	-0.3327	-135.8	6682.5	0	13	32	TRUE
Calero_Condensed_PID06122017	Cell_line	23A2V#1	P091223_GC01 (F067823)	23A2V (BioMS Customized)	BMS079	uniprot_ecoli_09052014.fasta	26766.9	1	13	37	163	0.00499	0.739	possibly correct	TRUE	File:P091223_GC01.mzXML Scans:13533 RT:74.3533min Charge:3+ Fragmentation:cid	EPYNEWTLELLEELKSEAVR	R	H	0.964	39.4	25.9	33.6	2			817.47	2449.39	2449.77	3	0.6273	-153.2	4461.2	0	13	32	TRUE
Calero_Condensed_PID06122017	Cell_line	23A2V#1	P091223_GC01 (F067823)	23A2V (BioMS Customized)	BMS079	uniprot_ecoli_09052014.fasta	26766.9	1	13	37	163	0.00499	0.739	possibly correct	TRUE	File:P091223_GC01.mzXML Scans:13440 RT:73.8342min Charge:3+ Fragmentation:cid	EPYNEWTLELLEELKSEAVR	R	H	0.966	39.7	25.5	34.3	2			817.43	2449.27	2449.77	3	0.5073	-202.2	4430.05	0	13	32	TRUE
Calero_Condensed_PID06122017	Cell_line	23A2V#1	P091223_GC01 (F067823)	23A2V (BioMS Customized)	BMS079	uniprot_ecoli_09052014.fasta	26766.9	1	13	37	163	0.00499	0.739	possibly correct	TRUE	File:P091223_GC01.mzXML Scans:13624 RT:74.8640min Charge:3+ Fragmentation:cid	EPYNEWTLELLEELKSEAVR	R	H	0.991	45.1	26.4	41.3	2			817.56	2449.66	2449.77	3	0.8973	-43.04	4491.84	0	13	32	TRUE
Calero_Condensed_PID06122017	Cell_line	23A2V#1	P091223_GC01 (F067823)	23A2V (BioMS Customized)	BMS079	uniprot_ecoli_09052014.fasta	26766.9	1	13	37	163	0.00499	0.739	possibly correct	TRUE	File:P091223_GC01.mzXML Scans:20572 RT:115.5020min Charge:3+ Fragmentation:cid	EPYNEWTLELLEELKSEAVR	R	H	0.992	45.4	25.4	39.2	2			817.08	2448.22	2449.77	3	-0.5427	187.8	6930.12	0	13	32	TRUE
Calero_Condensed_PID06122017	Cell_line	23A2V#1	P091223_GC01 (F067823)	23A2V (BioMS Customized)	BMS079	uniprot_ecoli_09052014.fasta	26766.9	1	13	37	163	0.00499	0.739	possibly correct	TRUE	File:P091223_GC01.mzXML Scans:13462 RT:73.9487min Charge:2+ Fragmentation:cid	EPYNEWTLELLEELKSEAVR	R	H	0.995	53.4	26.3	45.5	2			1225.05	2448.09	2449.77	2	-0.6754	133.7	4436.92	0	13	32	TRUE
Calero_Condensed_PID06122017	Cell_line	23A2V#1	P091223_GC01 (F067823)	23A2V (BioMS Customized)	BMS079	uniprot_ecoli_09052014.fasta	26766.9	1	13	37	163	0.00499	0.739	possibly correct	TRUE	File:P091223_GC01.mzXML Scans:14039 RT:77.1697min Charge:2+ Fragmentation:cid	EPYNEWTLELLEELKSEAVR	R	H	0.997	62.3	25.5	59.2	2			1224.66	2447.31	2449.77	2	-1.455	-184.9	4630.18	0	13	32	TRUE
Calero_Condensed_PID06122017	Cell_line	23A2V#1	P091223_GC01 (F067823)	23A2V (BioMS Customized)	BMS079	uniprot_ecoli_09052014.fasta	26766.9	1	13	37	163	0.00499	0.739	possibly correct	TRUE	File:P091223_GC01.mzXML Scans:13551 RT:74.4525min Charge:2+ Fragmentation:cid	EPYNEWTLELLEELKSEAVR	R	H	0.997	63.5	26.3	58.2	2			1225.54	2449.07	2449.77	2	0.3046	124.3	4467.15	0	13	32	TRUE
Calero_Condensed_PID06122017	Cell_line	23A2V#1	P091223_GC01 (F067823)	23A2V (BioMS Customized)	BMS079	uniprot_ecoli_09052014.fasta	26766.9	1	13	37	163	0.00499	0.739	possibly correct	TRUE	File:P091223_GC01.mzXML Scans:3160 RT:17.2232min Charge:1+ Fragmentation:cid	EQAPEDQGPQR	M	E	0.895	41	27.5	21	1			1254.85	1253.84	1255.19	1	-0.338	-269.3	1033.39	0	2	12	TRUE
Calero_Condensed_PID06122017	Cell_line	23A2V#1	P091223_GC01 (F067823)	23A2V (BioMS Customized)	BMS079	uniprot_ecoli_09052014.fasta	26766.9	1	13	37	163	0.00499	0.739	possibly correct	TRUE	File:P091223_GC01.mzXML Scans:3301 RT:17.9808min Charge:2+ Fragmentation:cid	EQAPEDQGPQR	M	E	0.9	37.5	27.2	23.1	1			628.58	1255.15	1255.19	2	0.9646	-30.32	1078.85	0	2	12	TRUE
Calero_Condensed_PID06122017	Cell_line	23A2V#1	P091223_GC01 (F067823)	23A2V (BioMS Customized)	BMS079	uniprot_ecoli_09052014.fasta	26766.9	1	13	37	163	0.00499	0.739	possibly correct	TRUE	File:P091223_GC01.mzXML Scans:2874 RT:15.6991min Charge:2+ Fragmentation:cid	EQAPEDQGPQR	M	E	0.948	41	28.1	34.9	1			627.84	1253.67	1255.19	2	-0.5154	388.4	941.949	0	2	12	TRUE
Calero_Condensed_PID06122017	Cell_line	23A2V#1	P091223_GC01 (F067823)	23A2V (BioMS Customized)	BMS079	uniprot_ecoli_09052014.fasta	26766.9	1	13	37	163	0.00499	0.739	possibly correct	TRUE	File:P091223_GC01.mzXML Scans:3188 RT:17.3715min Charge:3+ Fragmentation:cid	EQAPEDQGPQR	M	E	0.949	37.9	27.8	22.3	1			419.27	1254.79	1255.19	3	0.6073	-314.9	1042.29	0	2	12	TRUE
Calero_Condensed_PID06122017	Cell_line	23A2V#1	P091223_GC01 (F067823)	23A2V (BioMS Customized)	BMS079	uniprot_ecoli_09052014.fasta	26766.9	1	13	37	163	0.00499	0.739	possibly correct	TRUE	File:P091223_GC01.mzXML Scans:3201 RT:17.4418min Charge:2+ Fragmentation:cid	EQAPEDQGPQR	M	E	0.958	42.2	27.1	30.8	1			627.95	1253.89	1255.19	2	-0.2954	-235.4	1046.51	0	2	12	TRUE
Calero_Condensed_PID06122017	Cell_line	23A2V#1	P091223_GC01 (F067823)	23A2V (BioMS Customized)	BMS079	uniprot_ecoli_09052014.fasta	26766.9	1	13	37	163	0.00499	0.739	possibly correct	TRUE	File:P091223_GC01.mzXML Scans:3103 RT:16.9107min Charge:2+ Fragmentation:cid	EQAPEDQGPQR	M	E	0.97	44	28.2	25.8	1			627.81	1253.61	1255.19	2	-0.5754	340.6	1014.64	0	2	12	TRUE
Calero_Condensed_PID06122017	Cell_line	23A2V#1	P091223_GC01 (F067823)	23A2V (BioMS Customized)	BMS079	uniprot_ecoli_09052014.fasta	26766.9	1	13	37	163	0.00499	0.739	possibly correct	TRUE	File:P091223_GC01.mzXML Scans:9922 RT:54.6078min Charge:3+ Fragmentation:cid	HSGGSGGSATEAAGENPLEFLR	R	D	0.978	41.4	26.6	31.7	2			715.57	2143.69	2145.27	3	-0.5727	200.5	3276.47	0	78	99	TRUE
Calero_Condensed_PID06122017	Cell_line	23A2V#1	P091223_GC01 (F067823)	23A2V (BioMS Customized)	BMS079	uniprot_ecoli_09052014.fasta	26766.9	1	13	37	163	0.00499	0.739	possibly correct	TRUE	File:P091223_GC01.mzXML Scans:9781 RT:53.8663min Charge:3+ Fragmentation:cid	HSGGSGGSATEAAGENPLEFLR	R	D	0.989	44.3	26.3	31.5	2			716.08	2145.22	2145.27	3	0.9573	-21.19	3231.98	0	78	99	TRUE
Calero_Condensed_PID06122017	Cell_line	23A2V#1	P091223_GC01 (F067823)	23A2V (BioMS Customized)	BMS079	uniprot_ecoli_09052014.fasta	26766.9	1	13	37	163	0.00499	0.739	possibly correct	TRUE	File:P091223_GC01.mzXML Scans:7588 RT:41.5553min Charge:3+ Fragmentation:cid	HSGGSGGSATEAAGENPLEFLR	R	D	0.995	47.7	26.5	28.8	2			715.75	2144.23	2145.27	3	-0.03274	-15.26	2493.32	0	78	99	TRUE
Calero_Condensed_PID06122017	Cell_line	23A2V#1	P091223_GC01 (F067823)	23A2V (BioMS Customized)	BMS079	uniprot_ecoli_09052014.fasta	26766.9	1	13	37	163	0.00499	0.739	possibly correct	TRUE	File:P091223_GC01.mzXML Scans:8296 RT:45.5928min Charge:3+ Fragmentation:cid	HSGGSGGSATEAAGENPLEFLR	R	D	0.997	49.7	26.1	39.7	2			715.93	2144.77	2145.27	3	0.5073	-230.9	2735.57	0	78	99	TRUE
Calero_Condensed_PID06122017	Cell_line	23A2V#1	P091223_GC01 (F067823)	23A2V (BioMS Customized)	BMS079	uniprot_ecoli_09052014.fasta	26766.9	1	13	37	163	0.00499	0.739	possibly correct	TRUE	File:P091223_GC01.mzXML Scans:11028 RT:60.4948min Charge:3+ Fragmentation:cid	HSGGSGGSATEAAGENPLEFLR	R	D	0.997	51.3	25.6	40.2	2			715.96	2144.86	2145.27	3	0.5973	-189	3629.69	0	78	99	TRUE
Calero_Condensed_PID06122017	Cell_line	23A2V#1	P091223_GC01 (F067823)	23A2V (BioMS Customized)	BMS079	uniprot_ecoli_09052014.fasta	26766.9	1	13	37	163	0.00499	0.739	possibly correct	TRUE	File:P091223_GC01.mzXML Scans:10216 RT:56.1698min Charge:3+ Fragmentation:cid	HSGGSGGSATEAAGENPLEFLR	R	D	0.997	51.9	26.5	44	2			715.77	2144.29	2145.27	3	0.02726	12.71	3370.19	0	78	99	TRUE
Calero_Condensed_PID06122017	Cell_line	23A2V#1	P091223_GC01 (F067823)	23A2V (BioMS Customized)	BMS079	uniprot_ecoli_09052014.fasta	26766.9	1	13	37	163	0.00499	0.739	possibly correct	TRUE	File:P091223_GC01.mzXML Scans:9294 RT:51.2108min Charge:3+ Fragmentation:cid	HSGGSGGSATEAAGENPLEFLR	R	D	0.997	56.3	26.1	45	2			715.93	2144.77	2145.27	3	0.5073	-230.9	3072.65	0	78	99	TRUE
Calero_Condensed_PID06122017	Cell_line	23A2V#1	P091223_GC01 (F067823)	23A2V (BioMS Customized)	BMS079	uniprot_ecoli_09052014.fasta	26766.9	1	13	37	163	0.00499	0.739	possibly correct	TRUE	File:P091223_GC01.mzXML Scans:10404 RT:57.1600min Charge:2+ Fragmentation:cid	HSGGSGGSATEAAGENPLEFLR	R	D	0.997	67.5	26.7	61.5	2			1072.8	2143.59	2145.27	2	-0.6754	152.7	3429.6	0	78	99	TRUE
Calero_Condensed_PID06122017	Cell_line	23A2V#1	P091223_GC01 (F067823)	23A2V (BioMS Customized)	BMS079	uniprot_ecoli_09052014.fasta	26766.9	1	13	37	163	0.00499	0.739	possibly correct	TRUE	File:P091223_GC01.mzXML Scans:9195 RT:50.6617min Charge:3+ Fragmentation:cid	HSGGSGGSATEAAGENPLEFLR	R	D	0.997	61.5	26.5	47.6	2			715.83	2144.47	2145.27	3	0.2073	96.6	3039.7	0	78	99	TRUE
Calero_Condensed_PID06122017	Cell_line	23A2V#1	P091223_GC01 (F067823)	23A2V (BioMS Customized)	BMS079	uniprot_ecoli_09052014.fasta	26766.9	1	13	37	163	0.00499	0.739	possibly correct	TRUE	File:P091223_GC01.mzXML Scans:9105 RT:50.1553min Charge:3+ Fragmentation:cid	HSGGSGGSATEAAGENPLEFLR	R	D	0.997	63	26.1	48.5	2			715.93	2144.77	2145.27	3	0.5073	-230.9	3009.32	0	78	99	TRUE
Calero_Condensed_PID06122017	Cell_line	23A2V#1	P091223_GC01 (F067823)	23A2V (BioMS Customized)	BMS079	uniprot_ecoli_09052014.fasta	26766.9	1	13	37	163	0.00499	0.739	possibly correct	TRUE	File:P091223_GC01.mzXML Scans:8631 RT:47.5210min Charge:3+ Fragmentation:cid	HSGGSGGSATEAAGENPLEFLR	R	D	0.997	64.8	26.6	41.2	2			715.58	2143.72	2145.27	3	-0.5427	214.5	2851.26	0	78	99	TRUE
Calero_Condensed_PID06122017	Cell_line	23A2V#1	P091223_GC01 (F067823)	23A2V (BioMS Customized)	BMS079	uniprot_ecoli_09052014.fasta	26766.9	1	13	37	163	0.00499	0.739	possibly correct	TRUE	File:P091223_GC01.mzXML Scans:9483 RT:52.2557min Charge:3+ Fragmentation:cid	HSGGSGGSATEAAGENPLEFLR	R	D	0.997	67	26.4	50.1	2			715.9	2144.68	2145.27	3	0.4173	194.5	3135.34	0	78	99	TRUE
Calero_Condensed_PID06122017	Cell_line	23A2V#1	P091223_GC01 (F067823)	23A2V (BioMS Customized)	BMS079	uniprot_ecoli_09052014.fasta	26766.9	1	13	37	163	0.00499	0.739	possibly correct	TRUE	File:P091223_GC01.mzXML Scans:7678 RT:42.0653min Charge:3+ Fragmentation:cid	HSGGSGGSATEAAGENPLEFLR	R	D	0.997	67.3	25.3	55	2			715.97	2144.89	2145.27	3	0.6273	-175	2523.92	0	78	99	TRUE
Calero_Condensed_PID06122017	Cell_line	23A2V#1	P091223_GC01 (F067823)	23A2V (BioMS Customized)	BMS079	uniprot_ecoli_09052014.fasta	26766.9	1	13	37	163	0.00499	0.739	possibly correct	TRUE	File:P091223_GC01.mzXML Scans:9384 RT:51.7133min Charge:3+ Fragmentation:cid	HSGGSGGSATEAAGENPLEFLR	R	D	0.997	68.1	26.5	50.7	2			715.88	2144.62	2145.27	3	0.3573	166.5	3102.8	0	78	99	TRUE
Calero_Condensed_PID06122017	Cell_line	23A2V#1	P091223_GC01 (F067823)	23A2V (BioMS Customized)	BMS079	uniprot_ecoli_09052014.fasta	26766.9	1	13	37	163	0.00499	0.739	possibly correct	TRUE	File:P091223_GC01.mzXML Scans:9528 RT:52.4935min Charge:2+ Fragmentation:cid	HSGGSGGSATEAAGENPLEFLR	R	D	0.997	85.3	26.1	75.3	2			1073.39	2144.77	2145.27	2	0.5046	-232.1	3149.61	0	78	99	TRUE
Calero_Condensed_PID06122017	Cell_line	23A2V#1	P091223_GC01 (F067823)	23A2V (BioMS Customized)	BMS079	uniprot_ecoli_09052014.fasta	26766.9	1	13	37	163	0.00499	0.739	possibly correct	TRUE	File:P091223_GC01.mzXML Scans:8719 RT:48.0132min Charge:3+ Fragmentation:cid	HSGGSGGSATEAAGENPLEFLR	R	D	0.997	71.6	25.5	57	2			715.3	2142.88	2145.27	3	-1.383	-177.3	2880.79	0	78	99	TRUE
Calero_Condensed_PID06122017	Cell_line	23A2V#1	P091223_GC01 (F067823)	23A2V (BioMS Customized)	BMS079	uniprot_ecoli_09052014.fasta	26766.9	1	13	37	163	0.00499	0.739	possibly correct	TRUE	File:P091223_GC01.mzXML Scans:9276 RT:51.1160min Charge:2+ Fragmentation:cid	HSGGSGGSATEAAGENPLEFLR	R	D	0.997	91.8	26.5	85.3	2			1073.32	2144.63	2145.27	2	0.3646	169.9	3066.96	0	78	99	TRUE
Calero_Condensed_PID06122017	Cell_line	23A2V#1	P091223_GC01 (F067823)	23A2V (BioMS Customized)	BMS079	uniprot_ecoli_09052014.fasta	26766.9	1	13	37	163	0.00499	0.739	possibly correct	TRUE	File:P091223_GC01.mzXML Scans:9025 RT:49.7107min Charge:2+ Fragmentation:cid	HSGGSGGSATEAAGENPLEFLR	R	D	0.997	93.3	26.1	86.9	2			1073.39	2144.77	2145.27	2	0.5046	-232.1	2982.64	0	78	99	TRUE
Calero_Condensed_PID06122017	Cell_line	23A2V#1	P091223_GC01 (F067823)	23A2V (BioMS Customized)	BMS079	uniprot_ecoli_09052014.fasta	26766.9	1	13	37	163	0.00499	0.739	possibly correct	TRUE	File:P091223_GC01.mzXML Scans:9177 RT:50.5660min Charge:2+ Fragmentation:cid	HSGGSGGSATEAAGENPLEFLR	R	D	0.997	95.1	26.6	90.9	2			1072.62	2143.23	2145.27	2	-1.035	-15.21	3033.96	0	78	99	TRUE
Calero_Condensed_PID06122017	Cell_line	23A2V#1	P091223_GC01 (F067823)	23A2V (BioMS Customized)	BMS079	uniprot_ecoli_09052014.fasta	26766.9	1	13	37	163	0.00499	0.739	possibly correct	TRUE	File:P091223_GC01.mzXML Scans:9431 RT:51.9702min Charge:2+ Fragmentation:cid	HSGGSGGSATEAAGENPLEFLR	R	D	0.997	103	26.7	95	2			1072.71	2143.41	2145.27	2	-0.8554	68.73	3118.21	0	78	99	TRUE
Calero_Condensed_PID06122017	Cell_line	23A2V#1	P091223_GC01 (F067823)	23A2V (BioMS Customized)	BMS079	uniprot_ecoli_09052014.fasta	26766.9	1	13	37	163	0.00499	0.739	possibly correct	TRUE	File:P091223_GC01.mzXML Scans:9375 RT:51.6673min Charge:2+ Fragmentation:cid	HSGGSGGSATEAAGENPLEFLR	R	D	0.997	111	26.4	107	2			1073.79	2145.57	2145.27	2	1.305	140.7	3100.04	0	78	99	TRUE
Calero_Condensed_PID06122017	Cell_line	23A2V#1	P091223_GC01 (F067823)	23A2V (BioMS Customized)	BMS079	uniprot_ecoli_09052014.fasta	26766.9	1	13	37	163	0.00499	0.739	possibly correct	TRUE	File:P091223_GC01.mzXML Scans:10937 RT:59.9970min Charge:3+ Fragmentation:cid	HSGGSGGSATEAAGENPLEFLRDQPQFQNMR	R	Q	0.997	49.5	25	46.3	2			1097.88	3290.62	3290.49	3	1.137	40.87	3599.82	0	78	108	TRUE
Calero_Condensed_PID06122017	Cell_line	23A2V#1	P091223_GC01 (F067823)	23A2V (BioMS Customized)	BMS079	uniprot_ecoli_09052014.fasta	26766.9	1	13	37	163	0.00499	0.739	possibly correct	TRUE	File:P091223_GC01.mzXML Scans:10737 RT:58.9188min Charge:3+ Fragmentation:cid	HSGGSGGSATEAAGENPLEFLRDQPQFQNMR	R	Q	0.997	51.9	25	47.8	2			1097.44	3289.3	3290.49	3	-0.1827	-55.54	3535.13	0	78	108	TRUE
Calero_Condensed_PID06122017	Cell_line	23A2V#1	P091223_GC01 (F067823)	23A2V (BioMS Customized)	BMS079	uniprot_ecoli_09052014.fasta	26766.9	1	13	37	163	0.00499	0.739	possibly correct	TRUE	File:P091223_GC01.mzXML Scans:10046 RT:55.2697min Charge:3+ Fragmentation:cid	HSGGSGGSATEAAGENPLEFLRDQPQFQNmR	R	Q	0.997	71.3	25	69.2	2		m30: Oxidation (+15.99)	1103.06	3306.16	3306.49	3	0.6779	-98.23	3316.18	0	78	108	TRUE
Calero_Condensed_PID06122017	Cell_line	23A2V#1	P091223_GC01 (F067823)	23A2V (BioMS Customized)	BMS079	uniprot_ecoli_09052014.fasta	26766.9	1	13	37	163	0.00499	0.739	possibly correct	TRUE	File:P091223_GC01.mzXML Scans:10833 RT:59.4357min Charge:3+ Fragmentation:cid	HSGGSGGSATEAAGENPLEFLRDQPQFQNMR	R	Q	0.997	94.5	25	94.3	2			1097.69	3290.05	3290.49	3	0.5673	-132.3	3566.14	0	78	108	TRUE
Calero_Condensed_PID06122017	Cell_line	23A2V#1	P091223_GC01 (F067823)	23A2V (BioMS Customized)	BMS079	uniprot_ecoli_09052014.fasta	26766.9	1	13	37	163	0.00499	0.739	possibly correct	TRUE	File:P091223_GC01.mzXML Scans:12099 RT:66.5152min Charge:3+ Fragmentation:cid	ILQQLLFIHFR	R	I	0.961	39	27.1	20.9	2			477.36	1429.06	1428.92	3	1.147	101.1	3990.91	0	63	73	TRUE
Calero_Condensed_PID06122017	Cell_line	23A2V#1	P091223_GC01 (F067823)	23A2V (BioMS Customized)	BMS079	uniprot_ecoli_09052014.fasta	26766.9	1	13	37	163	0.00499	0.739	possibly correct	TRUE	File:P091223_GC01.mzXML Scans:11887 RT:65.3333min Charge:3+ Fragmentation:cid	ILQQLLFIHFR	R	I	0.985	43.1	27.8	34.6	2			477.1	1428.28	1428.92	3	0.3673	257	3920	0	63	73	TRUE
Calero_Condensed_PID06122017	Cell_line	23A2V#1	P091223_GC01 (F067823)	23A2V (BioMS Customized)	BMS079	uniprot_ecoli_09052014.fasta	26766.9	1	13	37	163	0.00499	0.739	possibly correct	TRUE	File:P091223_GC01.mzXML Scans:11625 RT:63.8453min Charge:2+ Fragmentation:cid	ILQQLLFIHFR	R	I	0.986	48.1	28.7	28.3	2			714.46	1426.91	1428.92	2	-1.005	-1.837	3830.72	0	63	73	TRUE
Calero_Condensed_PID06122017	Cell_line	23A2V#1	P091223_GC01 (F067823)	23A2V (BioMS Customized)	BMS079	uniprot_ecoli_09052014.fasta	26766.9	1	13	37	163	0.00499	0.739	possibly correct	TRUE	File:P091223_GC01.mzXML Scans:12114 RT:66.5913min Charge:2+ Fragmentation:cid	ILQQLLFIHFR	R	I	0.997	56.2	28.1	36.7	2			715.39	1428.77	1428.92	2	0.8546	-103.6	3995.48	0	63	73	TRUE
Calero_Condensed_PID06122017	Cell_line	23A2V#1	P091223_GC01 (F067823)	23A2V (BioMS Customized)	BMS079	uniprot_ecoli_09052014.fasta	26766.9	1	13	37	163	0.00499	0.739	possibly correct	TRUE	File:P091223_GC01.mzXML Scans:11553 RT:63.4365min Charge:3+ Fragmentation:cid	ILQQLLFIHFR	R	I	0.997	50.8	27.7	34.9	2			477.01	1428.01	1428.92	3	0.09726	68.06	3806.19	0	63	73	TRUE
Calero_Condensed_PID06122017	Cell_line	23A2V#1	P091223_GC01 (F067823)	23A2V (BioMS Customized)	BMS079	uniprot_ecoli_09052014.fasta	26766.9	1	13	37	163	0.00499	0.739	possibly correct	TRUE	File:P091223_GC01.mzXML Scans:11643 RT:63.9473min Charge:3+ Fragmentation:cid	ILQQLLFIHFR	R	I	0.997	52.7	27.2	35.9	2			477.07	1428.19	1428.92	3	0.2773	194	3836.84	0	63	73	TRUE
Calero_Condensed_PID06122017	Cell_line	23A2V#1	P091223_GC01 (F067823)	23A2V (BioMS Customized)	BMS079	uniprot_ecoli_09052014.fasta	26766.9	1	13	37	163	0.00499	0.739	possibly correct	TRUE	File:P091223_GC01.mzXML Scans:13198 RT:72.5257min Charge:2+ Fragmentation:cid	IWLHNLGQHIYETYGDTWAGVEAIIR	R	I	0.97	43.9	25.8	36.4	2			1528.71	3055.41	3057.5	2	-1.085	-27.03	4351.54	0	37	62	TRUE
Calero_Condensed_PID06122017	Cell_line	23A2V#1	P091223_GC01 (F067823)	23A2V (BioMS Customized)	BMS079	uniprot_ecoli_09052014.fasta	26766.9	1	13	37	163	0.00499	0.739	possibly correct	TRUE	File:P091223_GC01.mzXML Scans:13173 RT:72.3880min Charge:3+ Fragmentation:cid	IWLHNLGQHIYETYGDTWAGVEAIIR	R	I	0.997	90.2	25.8	83.1	2			1019.86	3056.56	3057.5	3	0.06726	22	4343.28	0	37	62	TRUE
Calero_Condensed_PID06122017	Cell_line	23A2V#1	P091223_GC01 (F067823)	23A2V (BioMS Customized)	BMS079	uniprot_ecoli_09052014.fasta	26766.9	1	13	37	163	0.00499	0.739	possibly correct	TRUE	File:P091223_GC01.mzXML Scans:3905 RT:21.2402min Charge:1+ Fragmentation:cid	MEQAPEDQGPQR	-	E	0.897	41.1	28.9	22.9	2			1385.78	1384.77	1386.39	1	-0.608	284.9	1274.41	0	1	12	TRUE
Calero_Condensed_PID06122017	Cell_line	23A2V#1	P091223_GC01 (F067823)	23A2V (BioMS Customized)	BMS079	uniprot_ecoli_09052014.fasta	26766.9	1	13	37	163	0.00499	0.739	possibly correct	TRUE	File:P091223_GC01.mzXML Scans:3504 RT:19.0610min Charge:2+ Fragmentation:cid	mEQAPEDQGPQR	-	E	0.915	38.3	28.1	18.5	2		n-term: Acetyl (+42.01)	714.79	1427.57	1428.42	2	0.1479	103.6	1143.66	0	1	12	TRUE
Calero_Condensed_PID06122017	Cell_line	23A2V#1	P091223_GC01 (F067823)	23A2V (BioMS Customized)	BMS079	uniprot_ecoli_09052014.fasta	26766.9	1	13	37	163	0.00499	0.739	possibly correct	TRUE	File:P091223_GC01.mzXML Scans:3922 RT:21.3360min Charge:2+ Fragmentation:cid	mEQAPEDQGPQR	-	E	0.928	39.2	26.8	19.3	2		n-term: Acetyl (+42.01)	714.56	1427.11	1428.42	2	-0.3121	-218.5	1280.16	0	1	12	TRUE
Calero_Condensed_PID06122017	Cell_line	23A2V#1	P091223_GC01 (F067823)	23A2V (BioMS Customized)	BMS079	uniprot_ecoli_09052014.fasta	26766.9	1	13	37	163	0.00499	0.739	possibly correct	TRUE	File:P091223_GC01.mzXML Scans:4168 RT:22.6435min Charge:2+ Fragmentation:cid	mEQAPEDQGPQR	-	E	0.931	39.5	27	18.1	2		m1: Oxidation (+15.99), n-term: Acetyl (+42.01)	722.35	1442.69	1444.42	2	-0.7315	187.9	1358.61	0	1	12	TRUE
Calero_Condensed_PID06122017	Cell_line	23A2V#1	P091223_GC01 (F067823)	23A2V (BioMS Customized)	BMS079	uniprot_ecoli_09052014.fasta	26766.9	1	13	37	163	0.00499	0.739	possibly correct	TRUE	File:P091223_GC01.mzXML Scans:3940 RT:21.4352min Charge:2+ Fragmentation:cid	MEQAPEDQGPQR	-	E	0.935	39.8	29.1	26.2	2			693.81	1385.61	1386.39	2	0.2246	162	1286.11	0	1	12	TRUE
Calero_Condensed_PID06122017	Cell_line	23A2V#1	P091223_GC01 (F067823)	23A2V (BioMS Customized)	BMS079	uniprot_ecoli_09052014.fasta	26766.9	1	13	37	163	0.00499	0.739	possibly correct	TRUE	File:P091223_GC01.mzXML Scans:4099 RT:22.2750min Charge:2+ Fragmentation:cid	mEQAPEDQGPQR	-	E	0.938	40.1	27	18.3	2		m1: Oxidation (+15.99), n-term: Acetyl (+42.01)	722.68	1443.35	1444.42	2	-0.07145	-49.47	1336.5	0	1	12	TRUE
Calero_Condensed_PID06122017	Cell_line	23A2V#1	P091223_GC01 (F067823)	23A2V (BioMS Customized)	BMS079	uniprot_ecoli_09052014.fasta	26766.9	1	13	37	163	0.00499	0.739	possibly correct	TRUE	File:P091223_GC01.mzXML Scans:4436 RT:24.1060min Charge:3+ Fragmentation:cid	mEQAPEDQGPQR	-	E	0.945	37.6	28.8	14.6	2		m1: Oxidation (+15.99)	467.86	1400.56	1402.39	3	-0.8221	128.8	1446.36	0	1	12	TRUE
Calero_Condensed_PID06122017	Cell_line	23A2V#1	P091223_GC01 (F067823)	23A2V (BioMS Customized)	BMS079	uniprot_ecoli_09052014.fasta	26766.9	1	13	37	163	0.00499	0.739	possibly correct	TRUE	File:P091223_GC01.mzXML Scans:3590 RT:19.5175min Charge:1+ Fragmentation:cid	mEQAPEDQGPQR	-	E	0.947	47.2	28.8	34	2		m1: Oxidation (+15.99)	1402.64	1401.63	1402.39	1	0.2526	180.1	1171.05	0	1	12	TRUE
Calero_Condensed_PID06122017	Cell_line	23A2V#1	P091223_GC01 (F067823)	23A2V (BioMS Customized)	BMS079	uniprot_ecoli_09052014.fasta	26766.9	1	13	37	163	0.00499	0.739	possibly correct	TRUE	File:P091223_GC01.mzXML Scans:3624 RT:19.7060min Charge:2+ Fragmentation:cid	mEQAPEDQGPQR	-	E	0.954	41.7	27.4	24.2	2		m1: Oxidation (+15.99)	702.18	1402.35	1402.39	2	0.9652	-26.71	1182.36	0	1	12	TRUE
Calero_Condensed_PID06122017	Cell_line	23A2V#1	P091223_GC01 (F067823)	23A2V (BioMS Customized)	BMS079	uniprot_ecoli_09052014.fasta	26766.9	1	13	37	163	0.00499	0.739	possibly correct	TRUE	File:P091223_GC01.mzXML Scans:4627 RT:25.1370min Charge:2+ Fragmentation:cid	mEQAPEDQGPQR	-	E	0.954	41.7	27	33.7	2		m1: Oxidation (+15.99), n-term: Acetyl (+42.01)	723.23	1444.45	1444.42	2	1.029	17.86	1508.22	0	1	12	TRUE
Calero_Condensed_PID06122017	Cell_line	23A2V#1	P091223_GC01 (F067823)	23A2V (BioMS Customized)	BMS079	uniprot_ecoli_09052014.fasta	26766.9	1	13	37	163	0.00499	0.739	possibly correct	TRUE	File:P091223_GC01.mzXML Scans:4313 RT:23.4330min Charge:3+ Fragmentation:cid	mEQAPEDQGPQR	-	E	0.956	38.5	28.1	26.1	2		n-term: Acetyl (+42.01)	476.91	1427.71	1428.42	3	0.2906	203.4	1405.98	0	1	12	TRUE
Calero_Condensed_PID06122017	Cell_line	23A2V#1	P091223_GC01 (F067823)	23A2V (BioMS Customized)	BMS079	uniprot_ecoli_09052014.fasta	26766.9	1	13	37	163	0.00499	0.739	possibly correct	TRUE	File:P091223_GC01.mzXML Scans:3806 RT:20.7033min Charge:1+ Fragmentation:cid	MEQAPEDQGPQR	-	E	0.971	52.7	28.1	32	2			1387.62	1386.61	1386.39	1	1.232	165.3	1242.2	0	1	12	TRUE
Calero_Condensed_PID06122017	Cell_line	23A2V#1	P091223_GC01 (F067823)	23A2V (BioMS Customized)	BMS079	uniprot_ecoli_09052014.fasta	26766.9	1	13	37	163	0.00499	0.739	possibly correct	TRUE	File:P091223_GC01.mzXML Scans:3741 RT:20.3458min Charge:2+ Fragmentation:cid	MEQAPEDQGPQR	-	E	0.974	44.8	28.3	28.8	2			693.58	1385.15	1386.39	2	-0.2354	-169.8	1220.75	0	1	12	TRUE
Calero_Condensed_PID06122017	Cell_line	23A2V#1	P091223_GC01 (F067823)	23A2V (BioMS Customized)	BMS079	uniprot_ecoli_09052014.fasta	26766.9	1	13	37	163	0.00499	0.739	possibly correct	TRUE	File:P091223_GC01.mzXML Scans:3411 RT:18.5608min Charge:1+ Fragmentation:cid	mEQAPEDQGPQR	-	E	0.976	54.3	27.5	42.7	2		m1: Oxidation (+15.99)	1403.73	1402.72	1402.39	1	1.343	242.1	1113.65	0	1	12	TRUE
Calero_Condensed_PID06122017	Cell_line	23A2V#1	P091223_GC01 (F067823)	23A2V (BioMS Customized)	BMS079	uniprot_ecoli_09052014.fasta	26766.9	1	13	37	163	0.00499	0.739	possibly correct	TRUE	File:P091223_GC01.mzXML Scans:4624 RT:25.1203min Charge:2+ Fragmentation:cid	mEQAPEDQGPQR	-	E	0.979	46	28	25	2		n-term: Acetyl (+42.01)	714.66	1427.31	1428.42	2	-0.1121	-78.45	1507.22	0	1	12	TRUE
Calero_Condensed_PID06122017	Cell_line	23A2V#1	P091223_GC01 (F067823)	23A2V (BioMS Customized)	BMS079	uniprot_ecoli_09052014.fasta	26766.9	1	13	37	163	0.00499	0.739	possibly correct	TRUE	File:P091223_GC01.mzXML Scans:3313 RT:18.0448min Charge:1+ Fragmentation:cid	mEQAPEDQGPQR	-	E	0.98	56.2	27.4	34.8	2		m1: Oxidation (+15.99)	1403.78	1402.77	1402.39	1	1.393	277.8	1082.69	0	1	12	TRUE
Calero_Condensed_PID06122017	Cell_line	23A2V#1	P091223_GC01 (F067823)	23A2V (BioMS Customized)	BMS079	uniprot_ecoli_09052014.fasta	26766.9	1	13	37	163	0.00499	0.739	possibly correct	TRUE	File:P091223_GC01.mzXML Scans:3525 RT:19.1745min Charge:2+ Fragmentation:cid	mEQAPEDQGPQR	-	E	0.981	46.6	28.7	35.5	2		m1: Oxidation (+15.99)	701.65	1401.29	1402.39	2	-0.09475	-67.57	1150.47	0	1	12	TRUE
Calero_Condensed_PID06122017	Cell_line	23A2V#1	P091223_GC01 (F067823)	23A2V (BioMS Customized)	BMS079	uniprot_ecoli_09052014.fasta	26766.9	1	13	37	163	0.00499	0.739	possibly correct	TRUE	File:P091223_GC01.mzXML Scans:4929 RT:26.7673min Charge:2+ Fragmentation:cid	mEQAPEDQGPQR	-	E	0.985	47.7	27	34.2	2		m1: Oxidation (+15.99), n-term: Acetyl (+42.01)	722.39	1442.77	1444.42	2	-0.6515	243.3	1606.04	0	1	12	TRUE
Calero_Condensed_PID06122017	Cell_line	23A2V#1	P091223_GC01 (F067823)	23A2V (BioMS Customized)	BMS079	uniprot_ecoli_09052014.fasta	26766.9	1	13	37	163	0.00499	0.739	possibly correct	TRUE	File:P091223_GC01.mzXML Scans:3131 RT:17.0647min Charge:2+ Fragmentation:cid	mEQAPEDQGPQR	-	E	0.986	48.1	26.6	35.8	2		m1: Oxidation (+15.99)	702.11	1402.21	1402.39	2	0.8252	-126.5	1023.88	0	1	12	TRUE
Calero_Condensed_PID06122017	Cell_line	23A2V#1	P091223_GC01 (F067823)	23A2V (BioMS Customized)	BMS079	uniprot_ecoli_09052014.fasta	26766.9	1	13	37	163	0.00499	0.739	possibly correct	TRUE	File:P091223_GC01.mzXML Scans:3656 RT:19.8783min Charge:3+ Fragmentation:cid	mEQAPEDQGPQR	-	E	0.986	43.3	26.7	27.7	2		m1: Oxidation (+15.99)	468.41	1402.21	1402.39	3	0.8279	-124.6	1192.7	0	1	12	TRUE
Calero_Condensed_PID06122017	Cell_line	23A2V#1	P091223_GC01 (F067823)	23A2V (BioMS Customized)	BMS079	uniprot_ecoli_09052014.fasta	26766.9	1	13	37	163	0.00499	0.739	possibly correct	TRUE	File:P091223_GC01.mzXML Scans:5905 RT:32.1218min Charge:2+ Fragmentation:cid	mEQAPEDQGPQR	-	E	0.987	48.5	27.8	27.3	2		n-term: Acetyl (+42.01)	715	1427.99	1428.42	2	0.5679	-304.3	1927.31	0	1	12	TRUE
Calero_Condensed_PID06122017	Cell_line	23A2V#1	P091223_GC01 (F067823)	23A2V (BioMS Customized)	BMS079	uniprot_ecoli_09052014.fasta	26766.9	1	13	37	163	0.00499	0.739	possibly correct	TRUE	File:P091223_GC01.mzXML Scans:3604 RT:19.5962min Charge:2+ Fragmentation:cid	mEQAPEDQGPQR	-	E	0.988	49.1	27.5	27.1	2		n-term: Acetyl (+42.01)	715.12	1428.23	1428.42	2	0.8079	-136.3	1175.77	0	1	12	TRUE
Calero_Condensed_PID06122017	Cell_line	23A2V#1	P091223_GC01 (F067823)	23A2V (BioMS Customized)	BMS079	uniprot_ecoli_09052014.fasta	26766.9	1	13	37	163	0.00499	0.739	possibly correct	TRUE	File:P091223_GC01.mzXML Scans:4039 RT:21.9520min Charge:2+ Fragmentation:cid	MEQAPEDQGPQR	-	E	0.989	49.4	28.7	35.7	2			693.99	1385.97	1386.39	2	0.5846	-301.4	1317.12	0	1	12	TRUE
Calero_Condensed_PID06122017	Cell_line	23A2V#1	P091223_GC01 (F067823)	23A2V (BioMS Customized)	BMS079	uniprot_ecoli_09052014.fasta	26766.9	1	13	37	163	0.00499	0.739	possibly correct	TRUE	File:P091223_GC01.mzXML Scans:3228 RT:17.5905min Charge:2+ Fragmentation:cid	mEQAPEDQGPQR	-	E	0.989	49.5	28.8	37	2		m1: Oxidation (+15.99)	701.37	1400.73	1402.39	2	-0.6548	248.2	1055.43	0	1	12	TRUE
Calero_Condensed_PID06122017	Cell_line	23A2V#1	P091223_GC01 (F067823)	23A2V (BioMS Customized)	BMS079	uniprot_ecoli_09052014.fasta	26766.9	1	13	37	163	0.00499	0.739	possibly correct	TRUE	File:P091223_GC01.mzXML Scans:3327 RT:18.1190min Charge:2+ Fragmentation:cid	mEQAPEDQGPQR	-	E	0.989	49.5	28.3	37.5	2		m1: Oxidation (+15.99)	701.61	1401.21	1402.39	2	-0.1748	-124.6	1087.14	0	1	12	TRUE
Calero_Condensed_PID06122017	Cell_line	23A2V#1	P091223_GC01 (F067823)	23A2V (BioMS Customized)	BMS079	uniprot_ecoli_09052014.fasta	26766.9	1	13	37	163	0.00499	0.739	possibly correct	TRUE	File:P091223_GC01.mzXML Scans:4209 RT:22.8735min Charge:2+ Fragmentation:cid	MEQAPEDQGPQR	-	E	0.993	51.8	28.9	31.6	2			693.26	1384.51	1386.39	2	-0.8754	91.93	1372.41	0	1	12	TRUE
Calero_Condensed_PID06122017	Cell_line	23A2V#1	P091223_GC01 (F067823)	23A2V (BioMS Customized)	BMS079	uniprot_ecoli_09052014.fasta	26766.9	1	13	37	163	0.00499	0.739	possibly correct	TRUE	File:P091223_GC01.mzXML Scans:3453 RT:18.7880min Charge:3+ Fragmentation:cid	mEQAPEDQGPQR	-	E	0.994	46.9	28.8	31.7	2		m1: Oxidation (+15.99)	468.23	1401.67	1402.39	3	0.2879	205.2	1127.28	0	1	12	TRUE
Calero_Condensed_PID06122017	Cell_line	23A2V#1	P091223_GC01 (F067823)	23A2V (BioMS Customized)	BMS079	uniprot_ecoli_09052014.fasta	26766.9	1	13	37	163	0.00499	0.739	possibly correct	TRUE	File:P091223_GC01.mzXML Scans:3822 RT:20.7880min Charge:3+ Fragmentation:cid	MEQAPEDQGPQR	-	E	0.995	47.3	29.1	24.6	2			462.93	1385.77	1386.39	3	0.3873	279.3	1247.28	0	1	12	TRUE
Calero_Condensed_PID06122017	Cell_line	23A2V#1	P091223_GC01 (F067823)	23A2V (BioMS Customized)	BMS079	uniprot_ecoli_09052014.fasta	26766.9	1	13	37	163	0.00499	0.739	possibly correct	TRUE	File:P091223_GC01.mzXML Scans:4201 RT:22.8295min Charge:3+ Fragmentation:cid	mEQAPEDQGPQR	-	E	0.996	48	25.5	32.8	2		m1: Oxidation (+15.99), n-term: Acetyl (+42.01)	482.39	1444.15	1444.42	3	0.7312	-187.9	1369.77	0	1	12	TRUE
Calero_Condensed_PID06122017	Cell_line	23A2V#1	P091223_GC01 (F067823)	23A2V (BioMS Customized)	BMS079	uniprot_ecoli_09052014.fasta	26766.9	1	13	37	163	0.00499	0.739	possibly correct	TRUE	File:P091223_GC01.mzXML Scans:3840 RT:20.8848min Charge:2+ Fragmentation:cid	MEQAPEDQGPQR	-	E	0.996	54.8	29	39.3	2			693.64	1385.27	1386.39	2	-0.1154	-83.21	1253.09	0	1	12	TRUE
Calero_Condensed_PID06122017	Cell_line	23A2V#1	P091223_GC01 (F067823)	23A2V (BioMS Customized)	BMS079	uniprot_ecoli_09052014.fasta	26766.9	1	13	37	163	0.00499	0.739	possibly correct	TRUE	File:P091223_GC01.mzXML Scans:4862 RT:26.4028min Charge:2+ Fragmentation:cid	mEQAPEDQGPQR	-	E	0.996	55.7	27.4	36.3	2		n-term: Acetyl (+42.01)	715.02	1428.03	1428.42	2	0.6079	-276.3	1584.17	0	1	12	TRUE
Calero_Condensed_PID06122017	Cell_line	23A2V#1	P091223_GC01 (F067823)	23A2V (BioMS Customized)	BMS079	uniprot_ecoli_09052014.fasta	26766.9	1	13	37	163	0.00499	0.739	possibly correct	TRUE	File:P091223_GC01.mzXML Scans:4362 RT:23.6948min Charge:2+ Fragmentation:cid	mEQAPEDQGPQR	-	E	0.997	56.5	26.8	32.5	2		m1: Oxidation (+15.99), n-term: Acetyl (+42.01)	722.66	1443.31	1444.42	2	-0.1115	-77.17	1421.69	0	1	12	TRUE
Calero_Condensed_PID06122017	Cell_line	23A2V#1	P091223_GC01 (F067823)	23A2V (BioMS Customized)	BMS079	uniprot_ecoli_09052014.fasta	26766.9	1	13	37	163	0.00499	0.739	possibly correct	TRUE	File:P091223_GC01.mzXML Scans:4722 RT:25.6512min Charge:2+ Fragmentation:cid	mEQAPEDQGPQR	-	E	0.997	56.6	27.4	35.5	2		n-term: Acetyl (+42.01)	714.62	1427.23	1428.42	2	-0.1921	-134.5	1539.07	0	1	12	TRUE
Calero_Condensed_PID06122017	Cell_line	23A2V#1	P091223_GC01 (F067823)	23A2V (BioMS Customized)	BMS079	uniprot_ecoli_09052014.fasta	26766.9	1	13	37	163	0.00499	0.739	possibly correct	TRUE	File:P091223_GC01.mzXML Scans:3426 RT:18.6448min Charge:2+ Fragmentation:cid	mEQAPEDQGPQR	-	E	0.997	60	27.7	43.1	2		m1: Oxidation (+15.99)	701.55	1401.09	1402.39	2	-0.2948	-210.2	1118.69	0	1	12	TRUE
Calero_Condensed_PID06122017	Cell_line	23A2V#1	P091223_GC01 (F067823)	23A2V (BioMS Customized)	BMS079	uniprot_ecoli_09052014.fasta	26766.9	1	13	37	163	0.00499	0.739	possibly correct	TRUE	File:P091223_GC01.mzXML Scans:3354 RT:18.2565min Charge:3+ Fragmentation:cid	mEQAPEDQGPQR	-	E	0.997	54.1	28.8	37.9	2		m1: Oxidation (+15.99)	468.28	1401.82	1402.39	3	0.4379	312.1	1095.39	0	1	12	TRUE
Calero_Condensed_PID06122017	Cell_line	23A2V#1	P091223_GC01 (F067823)	23A2V (BioMS Customized)	BMS079	uniprot_ecoli_09052014.fasta	26766.9	1	13	37	163	0.00499	0.739	possibly correct	TRUE	File:P091223_GC01.mzXML Scans:4308 RT:23.4063min Charge:2+ Fragmentation:cid	mEQAPEDQGPQR	-	E	0.997	64.8	27.3	39	2		n-term: Acetyl (+42.01)	714.61	1427.21	1428.42	2	-0.2121	-148.5	1404.38	0	1	12	TRUE
Calero_Condensed_PID06122017	Cell_line	23A2V#1	P091223_GC01 (F067823)	23A2V (BioMS Customized)	BMS079	uniprot_ecoli_09052014.fasta	26766.9	1	13	37	163	0.00499	0.739	possibly correct	TRUE	File:P091223_GC01.mzXML Scans:3556 RT:19.3395min Charge:3+ Fragmentation:cid	mEQAPEDQGPQR	-	E	0.997	55.7	27.4	41.7	2		m1: Oxidation (+15.99)	468.45	1402.33	1402.39	3	0.9479	-39.1	1160.37	0	1	12	TRUE
Calero_Condensed_PID06122017	Cell_line	23A2V#1	P091223_GC01 (F067823)	23A2V (BioMS Customized)	BMS079	uniprot_ecoli_09052014.fasta	26766.9	1	13	37	163	0.00499	0.739	possibly correct	TRUE	File:P091223_GC01.mzXML Scans:4956 RT:26.9170min Charge:2+ Fragmentation:cid	mEQAPEDQGPQR	-	E	0.997	78	26.8	50.2	2		n-term: Acetyl (+42.01)	714.57	1427.13	1428.42	2	-0.2921	-204.5	1615.02	0	1	12	TRUE
Calero_Condensed_PID06122017	Cell_line	23A2V#1	P091223_GC01 (F067823)	23A2V (BioMS Customized)	BMS079	uniprot_ecoli_09052014.fasta	26766.9	1	13	37	163	0.00499	0.739	possibly correct	TRUE	File:P091223_GC01.mzXML Scans:4210 RT:22.8788min Charge:2+ Fragmentation:cid	mEQAPEDQGPQR	-	E	0.997	78.7	28.7	57.2	2		n-term: Acetyl (+42.01)	714.42	1426.83	1428.42	2	-0.5921	287.6	1372.73	0	1	12	TRUE
Calero_Condensed_PID06122017	Cell_line	23A2V#1	P091223_GC01 (F067823)	23A2V (BioMS Customized)	BMS079	uniprot_ecoli_09052014.fasta	26766.9	1	13	37	163	0.00499	0.739	possibly correct	TRUE	File:P091223_GC01.mzXML Scans:12832 RT:70.5373min Charge:3+ Fragmentation:cid	MEQAPEDQGPQREPYNEWTLELLEELK	-	S	0.96	39	25	34.9	2			1091.76	3272.26	3274.61	3	-1.343	-103.9	4232.24	0	1	27	TRUE
Calero_Condensed_PID06122017	Cell_line	23A2V#1	P091223_GC01 (F067823)	23A2V (BioMS Customized)	BMS079	uniprot_ecoli_09052014.fasta	26766.9	1	13	37	163	0.00499	0.739	possibly correct	TRUE	File:P091223_GC01.mzXML Scans:13283 RT:72.9867min Charge:3+ Fragmentation:cid	MEQAPEDQGPQREPYNEWTLELLEELK	-	S	0.996	48.8	25.8	44	2			1092.51	3274.51	3274.61	3	0.9073	-29.15	4379.2	0	1	27	TRUE
Calero_Condensed_PID06122017	Cell_line	23A2V#1	P091223_GC01 (F067823)	23A2V (BioMS Customized)	BMS079	uniprot_ecoli_09052014.fasta	26766.9	1	13	37	163	0.00499	0.739	possibly correct	TRUE	File:P091223_GC01.mzXML Scans:12877 RT:70.7757min Charge:3+ Fragmentation:cid	mEQAPEDQGPQREPYNEWTLELLEELK	-	S	0.997	55.9	25.1	53	2		m1: Oxidation (+15.99)	1097.1	3288.28	3290.61	3	-1.322	-97.11	4246.54	0	1	27	TRUE
Calero_Condensed_PID06122017	Cell_line	23A2V#1	P091223_GC01 (F067823)	23A2V (BioMS Customized)	BMS079	uniprot_ecoli_09052014.fasta	26766.9	1	13	37	163	0.00499	0.739	possibly correct	TRUE	File:P091223_GC01.mzXML Scans:13277 RT:72.9552min Charge:3+ Fragmentation:cid	mEQAPEDQGPQREPYNEWTLELLEELK	-	S	0.997	60.8	25.1	54.5	2		m1: Oxidation (+15.99)	1097.92	3290.74	3290.61	3	1.138	41.05	4377.31	0	1	27	TRUE
Calero_Condensed_PID06122017	Cell_line	23A2V#1	P091223_GC01 (F067823)	23A2V (BioMS Customized)	BMS079	uniprot_ecoli_09052014.fasta	26766.9	1	13	37	163	0.00499	0.739	possibly correct	TRUE	File:P091223_GC01.mzXML Scans:13059 RT:71.7630min Charge:3+ Fragmentation:cid	MEQAPEDQGPQREPYNEWTLELLEELK	-	S	0.997	61.6	25	50.5	2			1092.11	3273.31	3274.61	3	-0.2927	-89.41	4305.78	0	1	27	TRUE
Calero_Condensed_PID06122017	Cell_line	23A2V#1	P091223_GC01 (F067823)	23A2V (BioMS Customized)	BMS079	uniprot_ecoli_09052014.fasta	26766.9	1	13	37	163	0.00499	0.739	possibly correct	TRUE	File:P091223_GC01.mzXML Scans:12711 RT:69.8955min Charge:3+ Fragmentation:cid	mEQAPEDQGPQREPYNEWTLELLEELK	-	S	0.997	67.2	25.3	58.5	2		m1: Oxidation (+15.99)	1097.61	3289.81	3290.61	3	0.2079	63.16	4193.73	0	1	27	TRUE
Calero_Condensed_PID06122017	Cell_line	23A2V#1	P091223_GC01 (F067823)	23A2V (BioMS Customized)	BMS079	uniprot_ecoli_09052014.fasta	26766.9	1	13	37	163	0.00499	0.739	possibly correct	TRUE	File:P091223_GC01.mzXML Scans:12932 RT:71.0737min Charge:3+ Fragmentation:cid	MEQAPEDQGPQREPYNEWTLELLEELK	-	S	0.997	68.4	25.5	55.7	2			1091.86	3272.56	3274.61	3	-1.043	-12.22	4264.42	0	1	27	TRUE
Calero_Condensed_PID06122017	Cell_line	23A2V#1	P091223_GC01 (F067823)	23A2V (BioMS Customized)	BMS079	uniprot_ecoli_09052014.fasta	26766.9	1	13	37	163	0.00499	0.739	possibly correct	TRUE	File:P091223_GC01.mzXML Scans:9530 RT:52.5043min Charge:3+ Fragmentation:cid	NENLAANFLLSQNFDDELEHHHHHH	K	-	0.997	64.4	29.7	58.7	2			1007.65	3019.93	3020.06	3	0.8773	-41.53	3150.26	0	210	234	TRUE
Calero_Condensed_PID06122017	Cell_line	23A2V#1	P091223_GC01 (F067823)	23A2V (BioMS Customized)	BMS079	uniprot_ecoli_09052014.fasta	26766.9	1	13	37	163	0.00499	0.739	possibly correct	TRUE	File:P091223_GC01.mzXML Scans:9241 RT:50.9212min Charge:3+ Fragmentation:cid	NENLAANFLLSQNFDDELEHHHHHH	K	-	0.997	72	30	66.6	2			1007.4	3019.18	3020.06	3	0.1273	42.14	3055.27	0	210	234	TRUE
Calero_Condensed_PID06122017	Cell_line	23A2V#1	P091223_GC01 (F067823)	23A2V (BioMS Customized)	BMS079	uniprot_ecoli_09052014.fasta	26766.9	1	13	37	163	0.00499	0.739	possibly correct	TRUE	File:P091223_GC01.mzXML Scans:9331 RT:51.4232min Charge:3+ Fragmentation:cid	NENLAANFLLSQNFDDELEHHHHHH	K	-	0.997	72	25.9	67.9	2			1007.16	3018.46	3020.06	3	-0.5927	135.8	3085.39	0	210	234	TRUE
Calero_Condensed_PID06122017	Cell_line	23A2V#1	P091223_GC01 (F067823)	23A2V (BioMS Customized)	BMS079	uniprot_ecoli_09052014.fasta	26766.9	1	13	37	163	0.00499	0.739	possibly correct	TRUE	File:P091223_GC01.mzXML Scans:9430 RT:51.9655min Charge:3+ Fragmentation:cid	NENLAANFLLSQNFDDELEHHHHHH	K	-	0.997	74.4	30.1	69.5	2			1007.44	3019.3	3020.06	3	0.2473	81.86	3117.93	0	210	234	TRUE
Calero_Condensed_PID06122017	Cell_line	23A2V#1	P091223_GC01 (F067823)	23A2V (BioMS Customized)	BMS079	uniprot_ecoli_09052014.fasta	26766.9	1	13	37	163	0.00499	0.739	possibly correct	TRUE	File:P091223_GC01.mzXML Scans:8988 RT:49.5120min Charge:3+ Fragmentation:cid	NENLAANFLLSQNFDDELEHHHHHH	K	-	0.997	88.8	25.1	82.3	2			1007.31	3018.91	3020.06	3	-0.1427	-47.27	2970.72	0	210	234	TRUE
Calero_Condensed_PID06122017	Cell_line	23A2V#1	P091223_GC01 (F067823)	23A2V (BioMS Customized)	BMS079	uniprot_ecoli_09052014.fasta	26766.9	1	13	37	163	0.00499	0.739	possibly correct	TRUE	File:P091223_GC01.mzXML Scans:19810 RT:111.0995min Charge:3+ Fragmentation:cid	QVIQQNPALLPALLQQLGQENPQLLQQISR	R	H	0.908	35.5	25	29	2			1127.75	3380.23	3380.94	3	0.2973	87.91	6665.97	0	109	138	TRUE
Calero_Condensed_PID06122017	Cell_line	23A2V#1	P091223_GC01 (F067823)	23A2V (BioMS Customized)	BMS079	uniprot_ecoli_09052014.fasta	26766.9	1	13	37	163	0.00499	0.739	possibly correct	TRUE	File:P091223_GC01.mzXML Scans:14919 RT:82.1900min Charge:2+ Fragmentation:cid	QVIQQNPALLPALLQQLGQENPQLLQQISR	R	H	0.909	37.9	25	37.2	2			1690.79	3379.57	3380.94	2	-0.3654	-108.1	4931.4	0	109	138	TRUE
Calero_Condensed_PID06122017	Cell_line	23A2V#1	P091223_GC01 (F067823)	23A2V (BioMS Customized)	BMS079	uniprot_ecoli_09052014.fasta	26766.9	1	13	37	163	0.00499	0.739	possibly correct	TRUE	File:P091223_GC01.mzXML Scans:14784 RT:81.4108min Charge:2+ Fragmentation:cid	QVIQQNPALLPALLQQLGQENPQLLQQISR	R	H	0.918	38.6	25.3	31.2	2			1691.54	3381.07	3380.94	2	1.135	39.01	4884.65	0	109	138	TRUE
Calero_Condensed_PID06122017	Cell_line	23A2V#1	P091223_GC01 (F067823)	23A2V (BioMS Customized)	BMS079	uniprot_ecoli_09052014.fasta	26766.9	1	13	37	163	0.00499	0.739	possibly correct	TRUE	File:P091223_GC01.mzXML Scans:18513 RT:103.3792min Charge:3+ Fragmentation:cid	QVIQQNPALLPALLQQLGQENPQLLQQISR	R	H	0.924	36.3	25.2	27.3	2			1128.04	3381.1	3380.94	3	1.167	48.65	6202.75	0	109	138	TRUE
Calero_Condensed_PID06122017	Cell_line	23A2V#1	P091223_GC01 (F067823)	23A2V (BioMS Customized)	BMS079	uniprot_ecoli_09052014.fasta	26766.9	1	13	37	163	0.00499	0.739	possibly correct	TRUE	File:P091223_GC01.mzXML Scans:16035 RT:88.6545min Charge:3+ Fragmentation:cid	QVIQQNPALLPALLQQLGQENPQLLQQISR	R	H	0.939	37.2	25.2	31.1	2			1127.65	3379.93	3380.94	3	-0.002743	-0.8113	5319.27	0	109	138	TRUE
Calero_Condensed_PID06122017	Cell_line	23A2V#1	P091223_GC01 (F067823)	23A2V (BioMS Customized)	BMS079	uniprot_ecoli_09052014.fasta	26766.9	1	13	37	163	0.00499	0.739	possibly correct	TRUE	File:P091223_GC01.mzXML Scans:15171 RT:83.6298min Charge:3+ Fragmentation:cid	QVIQQNPALLPALLQQLGQENPQLLQQISR	R	H	0.988	43.8	25	39.3	2			1127.72	3380.14	3380.94	3	0.2073	61.3	5017.79	0	109	138	TRUE
Calero_Condensed_PID06122017	Cell_line	23A2V#1	P091223_GC01 (F067823)	23A2V (BioMS Customized)	BMS079	uniprot_ecoli_09052014.fasta	26766.9	1	13	37	163	0.00499	0.739	possibly correct	TRUE	File:P091223_GC01.mzXML Scans:16485 RT:91.3027min Charge:3+ Fragmentation:cid	QVIQQNPALLPALLQQLGQENPQLLQQISR	R	H	0.995	47.5	25.2	42.1	2			1127.64	3379.9	3380.94	3	-0.03274	-9.685	5478.16	0	109	138	TRUE
Calero_Condensed_PID06122017	Cell_line	23A2V#1	P091223_GC01 (F067823)	23A2V (BioMS Customized)	BMS079	uniprot_ecoli_09052014.fasta	26766.9	1	13	37	163	0.00499	0.739	possibly correct	TRUE	File:P091223_GC01.mzXML Scans:14514 RT:79.8495min Charge:2+ Fragmentation:cid	QVIQQNPALLPALLQQLGQENPQLLQQISR	R	H	0.997	59.4	25	50.4	2			1691.19	3380.37	3380.94	2	0.4346	128.5	4790.97	0	109	138	TRUE
Calero_Condensed_PID06122017	Cell_line	23A2V#1	P091223_GC01 (F067823)	23A2V (BioMS Customized)	BMS079	uniprot_ecoli_09052014.fasta	26766.9	1	13	37	163	0.00499	0.739	possibly correct	TRUE	File:P091223_GC01.mzXML Scans:15856 RT:87.6100min Charge:3+ Fragmentation:cid	QVIQQNPALLPALLQQLGQENPQLLQQISR	R	H	0.997	70.9	25	62.4	2			1127.71	3380.11	3380.94	3	0.1773	52.43	5256.6	0	109	138	TRUE
Calero_Condensed_PID06122017	Cell_line	23A2V#1	P091223_GC01 (F067823)	23A2V (BioMS Customized)	BMS079	uniprot_ecoli_09052014.fasta	26766.9	1	13	37	163	0.00499	0.739	possibly correct	TRUE	File:P091223_GC01.mzXML Scans:14982 RT:82.5408min Charge:3+ Fragmentation:cid	QVIQQNPALLPALLQQLGQENPQLLQQISR	R	H	0.997	74.7	25.2	67.4	2			1127.62	3379.84	3380.94	3	-0.09274	-27.43	4952.45	0	109	138	TRUE
Calero_Condensed_PID06122017	Cell_line	23A2V#1	P091223_GC01 (F067823)	23A2V (BioMS Customized)	BMS079	uniprot_ecoli_09052014.fasta	26766.9	1	13	37	163	0.00499	0.739	possibly correct	TRUE	File:P091223_GC01.mzXML Scans:14379 RT:79.0652min Charge:3+ Fragmentation:cid	QVIQQNPALLPALLQQLGQENPQLLQQISR	R	H	0.997	76.6	25	70.9	2			1127.82	3380.44	3380.94	3	0.5073	-146.5	4743.91	0	109	138	TRUE
Calero_Condensed_PID06122017	Cell_line	23A2V#1	P091223_GC01 (F067823)	23A2V (BioMS Customized)	BMS079	uniprot_ecoli_09052014.fasta	26766.9	1	13	37	163	0.00499	0.739	possibly correct	TRUE	File:P091223_GC01.mzXML Scans:14577 RT:80.2105min Charge:3+ Fragmentation:cid	QVIQQNPALLPALLQQLGQENPQLLQQISR	R	H	0.997	80	25	76.1	2			1127.85	3380.53	3380.94	3	0.5973	-119.9	4812.63	0	109	138	TRUE
Calero_Condensed_PID06122017	Cell_line	23A2V#1	P091223_GC01 (F067823)	23A2V (BioMS Customized)	BMS079	uniprot_ecoli_09052014.fasta	26766.9	1	13	37	163	0.00499	0.739	possibly correct	TRUE	File:P091223_GC01.mzXML Scans:14469 RT:79.5910min Charge:3+ Fragmentation:cid	QVIQQNPALLPALLQQLGQENPQLLQQISR	R	H	0.997	103	25.3	89.2	2			1127.93	3380.77	3380.94	3	0.8373	-48.93	4775.46	0	109	138	TRUE
Calero_Condensed_PID06122017	Cell_line	23A2V#1	P091223_GC01 (F067823)	YFCN_ECOLI UPF0115 protein YfcN OS=Escherichia coli (strain K12) GN=yfcN PE=3 SV=1	P0A8B2	uniprot_ecoli_09052014.fasta	21013.4	1	3	3	3	9.18e-05	0.257	possibly correct	TRUE	File:P091223_GC01.mzXML Scans:3799 RT:20.6650min Charge:2+ Fragmentation:cid	ISEVPVKR	K	L	0.901	37.5	26	20.2	2			464.81	927.605	928.058	2	0.5546	-482.5	1239.9	0	39	46	TRUE
Calero_Condensed_PID06122017	Cell_line	23A2V#1	P091223_GC01 (F067823)	YFCN_ECOLI UPF0115 protein YfcN OS=Escherichia coli (strain K12) GN=yfcN PE=3 SV=1	P0A8B2	uniprot_ecoli_09052014.fasta	21013.4	1	3	3	3	9.18e-05	0.257	possibly correct	TRUE	File:P091223_GC01.mzXML Scans:11394 RT:62.5380min Charge:3+ Fragmentation:cid	LIQEQADASHYFSDEFQPLLNTEGPVK	R	Y	0.997	69.5	29.9	59.8	2			1026.78	3077.32	3078.4	3	-0.07274	-23.63	3752.28	0	47	73	TRUE
Calero_Condensed_PID06122017	Cell_line	23A2V#1	P091223_GC01 (F067823)	YFCN_ECOLI UPF0115 protein YfcN OS=Escherichia coli (strain K12) GN=yfcN PE=3 SV=1	P0A8B2	uniprot_ecoli_09052014.fasta	21013.4	1	3	3	3	9.18e-05	0.257	possibly correct	TRUE	File:P091223_GC01.mzXML Scans:8566 RT:47.1510min Charge:2+ Fragmentation:cid	TTLSEEDQALFR	K	Q	0.989	49.7	26.1	42	2			706.05	1410.09	1410.58	2	0.5146	-345.9	2829.06	0	5	16	TRUE
Calero_Condensed_PID06122017	Cell_line	23A2V#1	P091223_GC01 (F067823)	DNAJ_ECOLI Chaperone protein DnaJ OS=Escherichia coli (strain K12) GN=dnaJ PE=1 SV=3	P08622	uniprot_ecoli_09052014.fasta	41100	1	3	3	4	0.000122	0.101	possibly correct	TRUE	File:P091223_GC01.mzXML Scans:7893 RT:43.2943min Charge:2+ Fragmentation:cid	FFDDLTR	K	-	0.9	41.9	25.6	24.1	2			457.27	912.525	914.118	2	-0.5854	456.9	2597.66	0	370	376	TRUE
Calero_Condensed_PID06122017	Cell_line	23A2V#1	P091223_GC01 (F067823)	DNAJ_ECOLI Chaperone protein DnaJ OS=Escherichia coli (strain K12) GN=dnaJ PE=1 SV=3	P08622	uniprot_ecoli_09052014.fasta	41100	1	3	3	4	0.000122	0.101	possibly correct	TRUE	File:P091223_GC01.mzXML Scans:4554 RT:24.7387min Charge:2+ Fragmentation:cid	IPAGVDTGDR	K	I	0.967	43.5	28.2	18.1	2			501.51	1001.01	1001.09	2	0.9246	-77.92	1484.32	0	216	225	TRUE
Calero_Condensed_PID06122017	Cell_line	23A2V#1	P091223_GC01 (F067823)	DNAJ_ECOLI Chaperone protein DnaJ OS=Escherichia coli (strain K12) GN=dnaJ PE=1 SV=3	P08622	uniprot_ecoli_09052014.fasta	41100	1	3	3	4	0.000122	0.101	possibly correct	TRUE	File:P091223_GC01.mzXML Scans:4447 RT:24.1628min Charge:2+ Fragmentation:cid	IPAGVDTGDR	K	I	0.997	74.9	28.2	61.8	2			501.06	1000.11	1001.09	2	0.02465	24.62	1449.77	0	216	225	TRUE
Calero_Condensed_PID06122017	Cell_line	23A2V#1	P091223_GC01 (F067823)	DNAJ_ECOLI Chaperone protein DnaJ OS=Escherichia coli (strain K12) GN=dnaJ PE=1 SV=3	P08622	uniprot_ecoli_09052014.fasta	41100	1	3	3	4	0.000122	0.101	possibly correct	TRUE	File:P091223_GC01.mzXML Scans:10165 RT:55.8940min Charge:3+ Fragmentation:cid	QLLQELQESFGGPTGEHNSPR	K	S	0.956	38.6	26.1	35.2	2			775.57	2323.69	2325.47	3	-0.7727	98.93	3353.64	0	339	359	TRUE
Calero_Condensed_PID06122017	Cell_line	23A2V#1	P091223_GC01 (F067823)	SLYD_ECOLI FKBP-type peptidyl-prolyl cis-trans isomerase SlyD OS=Escherichia coli (strain K12) GN=slyD PE=1 SV=1	P0A9K9	uniprot_ecoli_09052014.fasta	20851	1	4	6	9	0.000275	0.281	possibly correct	TRUE	File:P091223_GC01.mzXML Scans:10041 RT:55.2440min Charge:2+ Fragmentation:cid	DLVVSLAYQVR	K	T	0.954	41.6	27	6.13	2			631.85	1261.69	1263.39	2	-0.6954	243.4	3314.64	0	6	16	TRUE
Calero_Condensed_PID06122017	Cell_line	23A2V#1	P091223_GC01 (F067823)	SLYD_ECOLI FKBP-type peptidyl-prolyl cis-trans isomerase SlyD OS=Escherichia coli (strain K12) GN=slyD PE=1 SV=1	P0A9K9	uniprot_ecoli_09052014.fasta	20851	1	4	6	9	0.000275	0.281	possibly correct	TRUE	File:P091223_GC01.mzXML Scans:10240 RT:56.2977min Charge:2+ Fragmentation:cid	DLVVSLAYQVR	K	T	0.968	43.6	27.2	38.1	2			632.08	1262.15	1263.39	2	-0.2354	-186.3	3377.86	0	6	16	TRUE
Calero_Condensed_PID06122017	Cell_line	23A2V#1	P091223_GC01 (F067823)	SLYD_ECOLI FKBP-type peptidyl-prolyl cis-trans isomerase SlyD OS=Escherichia coli (strain K12) GN=slyD PE=1 SV=1	P0A9K9	uniprot_ecoli_09052014.fasta	20851	1	4	6	9	0.000275	0.281	possibly correct	TRUE	File:P091223_GC01.mzXML Scans:10141 RT:55.7648min Charge:2+ Fragmentation:cid	DLVVSLAYQVR	K	T	0.997	59.5	25.8	45.5	2			631.95	1261.89	1263.39	2	-0.4954	-392.2	3345.89	0	6	16	TRUE
Calero_Condensed_PID06122017	Cell_line	23A2V#1	P091223_GC01 (F067823)	SLYD_ECOLI FKBP-type peptidyl-prolyl cis-trans isomerase SlyD OS=Escherichia coli (strain K12) GN=slyD PE=1 SV=1	P0A9K9	uniprot_ecoli_09052014.fasta	20851	1	4	6	9	0.000275	0.281	possibly correct	TRUE	File:P091223_GC01.mzXML Scans:9440 RT:52.0173min Charge:2+ Fragmentation:cid	DVFmGVDELQVGmR	K	F	0.996	54.4	26.3	41.9	2		m4: Oxidation (+15.99), m13: Oxidation (+15.99)	814.75	1627.49	1628.73	2	-0.2342	-143.8	3121.04	0	82	95	TRUE
Calero_Condensed_PID06122017	Cell_line	23A2V#1	P091223_GC01 (F067823)	SLYD_ECOLI FKBP-type peptidyl-prolyl cis-trans isomerase SlyD OS=Escherichia coli (strain K12) GN=slyD PE=1 SV=1	P0A9K9	uniprot_ecoli_09052014.fasta	20851	1	4	6	9	0.000275	0.281	possibly correct	TRUE	File:P091223_GC01.mzXML Scans:10286 RT:56.5467min Charge:2+ Fragmentation:cid	DVFMGVDELQVGmR	K	F	0.997	63.8	26.5	56.2	2		m13: Oxidation (+15.99)	806.78	1611.55	1612.73	2	-0.1748	-108.4	3392.8	0	82	95	TRUE
Calero_Condensed_PID06122017	Cell_line	23A2V#1	P091223_GC01 (F067823)	SLYD_ECOLI FKBP-type peptidyl-prolyl cis-trans isomerase SlyD OS=Escherichia coli (strain K12) GN=slyD PE=1 SV=1	P0A9K9	uniprot_ecoli_09052014.fasta	20851	1	4	6	9	0.000275	0.281	possibly correct	TRUE	File:P091223_GC01.mzXML Scans:11248 RT:61.7163min Charge:2+ Fragmentation:cid	DVFMGVDELQVGMR	K	F	0.997	63.8	26.6	55.9	2			799.43	1596.85	1596.73	2	1.125	76.3	3702.98	0	82	95	TRUE
Calero_Condensed_PID06122017	Cell_line	23A2V#1	P091223_GC01 (F067823)	SLYD_ECOLI FKBP-type peptidyl-prolyl cis-trans isomerase SlyD OS=Escherichia coli (strain K12) GN=slyD PE=1 SV=1	P0A9K9	uniprot_ecoli_09052014.fasta	20851	1	4	6	9	0.000275	0.281	possibly correct	TRUE	File:P091223_GC01.mzXML Scans:9594 RT:52.8522min Charge:2+ Fragmentation:cid	FDVAVGANDAYGQYDENLVQR	K	V	0.997	85.5	26.5	76.3	2			1172.94	2343.87	2345.37	2	-0.4954	-211.2	3171.13	0	58	78	TRUE
Calero_Condensed_PID06122017	Cell_line	23A2V#1	P091223_GC01 (F067823)	SLYD_ECOLI FKBP-type peptidyl-prolyl cis-trans isomerase SlyD OS=Escherichia coli (strain K12) GN=slyD PE=1 SV=1	P0A9K9	uniprot_ecoli_09052014.fasta	20851	1	4	6	9	0.000275	0.281	possibly correct	TRUE	File:P091223_GC01.mzXML Scans:8900 RT:49.0220min Charge:1+ Fragmentation:cid	FNVEVVAIR	K	E	0.975	54.1	26.7	30.7	2			1046.65	1045.64	1047.11	1	-0.458	-437.5	2941.32	0	132	140	TRUE
Calero_Condensed_PID06122017	Cell_line	23A2V#1	P091223_GC01 (F067823)	SLYD_ECOLI FKBP-type peptidyl-prolyl cis-trans isomerase SlyD OS=Escherichia coli (strain K12) GN=slyD PE=1 SV=1	P0A9K9	uniprot_ecoli_09052014.fasta	20851	1	4	6	9	0.000275	0.281	possibly correct	TRUE	File:P091223_GC01.mzXML Scans:8862 RT:48.8118min Charge:2+ Fragmentation:cid	FNVEVVAIR	K	E	0.997	75	26.7	49.7	2			523.88	1045.75	1047.11	2	-0.3554	-339.5	2928.71	0	132	140	TRUE
Calero_Condensed_PID06122017	Cell_line	23A2V#1	P091223_GC01 (F067823)	RS5_ECOLI 30S ribosomal protein S5 OS=Escherichia coli (strain K12) GN=rpsE PE=1 SV=2	P0A7W1	uniprot_ecoli_09052014.fasta	17603	1	8	12	25	0.000765	0.569	possibly correct	TRUE	File:P091223_GC01.mzXML Scans:8071 RT:44.3075min Charge:3+ Fragmentation:cid	AVLEVAGVHNVLAK	R	A	0.997	49.3	31	33.1	2			474.28	1419.82	1420.49	3	0.3373	237.4	2658.45	0	113	126	TRUE
Calero_Condensed_PID06122017	Cell_line	23A2V#1	P091223_GC01 (F067823)	RS5_ECOLI 30S ribosomal protein S5 OS=Escherichia coli (strain K12) GN=rpsE PE=1 SV=2	P0A7W1	uniprot_ecoli_09052014.fasta	17603	1	8	12	25	0.000765	0.569	possibly correct	TRUE	File:P091223_GC01.mzXML Scans:8076 RT:44.3363min Charge:2+ Fragmentation:cid	AVLEVAGVHNVLAK	R	A	0.997	84.4	30.8	77.2	2			710.47	1418.93	1420.49	2	-0.5554	315.1	2660.18	0	113	126	TRUE
Calero_Condensed_PID06122017	Cell_line	23A2V#1	P091223_GC01 (F067823)	RS5_ECOLI 30S ribosomal protein S5 OS=Escherichia coli (strain K12) GN=rpsE PE=1 SV=2	P0A7W1	uniprot_ecoli_09052014.fasta	17603	1	8	12	25	0.000765	0.569	possibly correct	TRUE	File:P091223_GC01.mzXML Scans:6717 RT:36.6570min Charge:2+ Fragmentation:cid	AYGSTNPINVVR	K	A	0.976	45.1	28.2	27.1	2			646.11	1290.21	1291.39	2	-0.1754	-135.8	2199.42	0	127	138	TRUE
Calero_Condensed_PID06122017	Cell_line	23A2V#1	P091223_GC01 (F067823)	RS5_ECOLI 30S ribosomal protein S5 OS=Escherichia coli (strain K12) GN=rpsE PE=1 SV=2	P0A7W1	uniprot_ecoli_09052014.fasta	17603	1	8	12	25	0.000765	0.569	possibly correct	TRUE	File:P091223_GC01.mzXML Scans:7414 RT:40.5713min Charge:2+ Fragmentation:cid	AYGSTNPINVVR	K	A	0.995	53.9	28.2	28.4	2			646.37	1290.73	1291.39	2	0.3446	266.8	2434.28	0	127	138	TRUE
Calero_Condensed_PID06122017	Cell_line	23A2V#1	P091223_GC01 (F067823)	RS5_ECOLI 30S ribosomal protein S5 OS=Escherichia coli (strain K12) GN=rpsE PE=1 SV=2	P0A7W1	uniprot_ecoli_09052014.fasta	17603	1	8	12	25	0.000765	0.569	possibly correct	TRUE	File:P091223_GC01.mzXML Scans:6958 RT:38.0165min Charge:2+ Fragmentation:cid	AYGSTNPINVVR	K	A	0.997	65.2	28.2	45.8	2			646.21	1290.41	1291.39	2	0.02465	19.09	2280.99	0	127	138	TRUE
Calero_Condensed_PID06122017	Cell_line	23A2V#1	P091223_GC01 (F067823)	RS5_ECOLI 30S ribosomal protein S5 OS=Escherichia coli (strain K12) GN=rpsE PE=1 SV=2	P0A7W1	uniprot_ecoli_09052014.fasta	17603	1	8	12	25	0.000765	0.569	possibly correct	TRUE	File:P091223_GC01.mzXML Scans:7044 RT:38.5013min Charge:2+ Fragmentation:cid	AYGSTNPINVVR	K	A	0.997	70.2	28.2	44.3	2			646.14	1290.27	1291.39	2	-0.1154	-89.33	2310.08	0	127	138	TRUE
Calero_Condensed_PID06122017	Cell_line	23A2V#1	P091223_GC01 (F067823)	RS5_ECOLI 30S ribosomal protein S5 OS=Escherichia coli (strain K12) GN=rpsE PE=1 SV=2	P0A7W1	uniprot_ecoli_09052014.fasta	17603	1	8	12	25	0.000765	0.569	possibly correct	TRUE	File:P091223_GC01.mzXML Scans:11765 RT:64.6398min Charge:2+ Fragmentation:cid	IFSFTALTVVGDGNGR	R	V	0.971	44.1	29	38.9	2			828.27	1654.53	1654.87	2	0.6646	-204.2	3878.39	0	30	45	TRUE
Calero_Condensed_PID06122017	Cell_line	23A2V#1	P091223_GC01 (F067823)	RS5_ECOLI 30S ribosomal protein S5 OS=Escherichia coli (strain K12) GN=rpsE PE=1 SV=2	P0A7W1	uniprot_ecoli_09052014.fasta	17603	1	8	12	25	0.000765	0.569	possibly correct	TRUE	File:P091223_GC01.mzXML Scans:11545 RT:63.3930min Charge:2+ Fragmentation:cid	IFSFTALTVVGDGNGR	R	V	0.983	47.2	30.8	38.7	2			827.6	1653.19	1654.87	2	-0.6754	197.9	3803.58	0	30	45	TRUE
Calero_Condensed_PID06122017	Cell_line	23A2V#1	P091223_GC01 (F067823)	RS5_ECOLI 30S ribosomal protein S5 OS=Escherichia coli (strain K12) GN=rpsE PE=1 SV=2	P0A7W1	uniprot_ecoli_09052014.fasta	17603	1	8	12	25	0.000765	0.569	possibly correct	TRUE	File:P091223_GC01.mzXML Scans:7445 RT:40.7475min Charge:3+ Fragmentation:cid	NmINVALNNGTLQHPVK	R	G	0.983	42.4	27.1	33.1	2		m2: Oxidation (+15.99)	627.64	1879.9	1880.11	3	0.7979	-108.9	2444.85	0	70	86	TRUE
Calero_Condensed_PID06122017	Cell_line	23A2V#1	P091223_GC01 (F067823)	RS5_ECOLI 30S ribosomal protein S5 OS=Escherichia coli (strain K12) GN=rpsE PE=1 SV=2	P0A7W1	uniprot_ecoli_09052014.fasta	17603	1	8	12	25	0.000765	0.569	possibly correct	TRUE	File:P091223_GC01.mzXML Scans:7350 RT:40.2117min Charge:3+ Fragmentation:cid	NmINVALNNGTLQHPVK	R	G	0.997	50.1	27.2	43.4	2		m2: Oxidation (+15.99)	627.69	1880.05	1880.11	3	0.9479	-29.17	2412.7	0	70	86	TRUE
Calero_Condensed_PID06122017	Cell_line	23A2V#1	P091223_GC01 (F067823)	RS5_ECOLI 30S ribosomal protein S5 OS=Escherichia coli (strain K12) GN=rpsE PE=1 SV=2	P0A7W1	uniprot_ecoli_09052014.fasta	17603	1	8	12	25	0.000765	0.569	possibly correct	TRUE	File:P091223_GC01.mzXML Scans:8538 RT:46.9932min Charge:3+ Fragmentation:cid	NMINVALNNGTLQHPVK	R	G	0.997	56.8	28.9	42.8	2			622.41	1864.21	1864.11	3	1.107	56.04	2819.59	0	70	86	TRUE
Calero_Condensed_PID06122017	Cell_line	23A2V#1	P091223_GC01 (F067823)	RS5_ECOLI 30S ribosomal protein S5 OS=Escherichia coli (strain K12) GN=rpsE PE=1 SV=2	P0A7W1	uniprot_ecoli_09052014.fasta	17603	1	8	12	25	0.000765	0.569	possibly correct	TRUE	File:P091223_GC01.mzXML Scans:2715 RT:14.8373min Charge:2+ Fragmentation:cid	QAGELQEK	K	L	0.928	39.2	30	17	2			451.92	901.825	902.948	2	-0.1154	-127.8	890.24	0	7	14	TRUE
Calero_Condensed_PID06122017	Cell_line	23A2V#1	P091223_GC01 (F067823)	RS5_ECOLI 30S ribosomal protein S5 OS=Escherichia coli (strain K12) GN=rpsE PE=1 SV=2	P0A7W1	uniprot_ecoli_09052014.fasta	17603	1	8	12	25	0.000765	0.569	possibly correct	TRUE	File:P091223_GC01.mzXML Scans:2617 RT:14.3041min Charge:2+ Fragmentation:cid	QAGELQEK	K	L	0.937	39.9	29.8	21.1	2			452.59	903.165	902.948	2	1.225	245.4	858.245	0	7	14	TRUE
Calero_Condensed_PID06122017	Cell_line	23A2V#1	P091223_GC01 (F067823)	RS5_ECOLI 30S ribosomal protein S5 OS=Escherichia coli (strain K12) GN=rpsE PE=1 SV=2	P0A7W1	uniprot_ecoli_09052014.fasta	17603	1	8	12	25	0.000765	0.569	possibly correct	TRUE	File:P091223_GC01.mzXML Scans:6883 RT:37.5948min Charge:3+ Fragmentation:cid	RNmINVALNNGTLQHPVK	R	G	0.958	38.7	26.4	30.2	2		m3: Oxidation (+15.99)	679.86	2036.56	2036.31	3	1.258	125.2	2255.69	0	69	86	TRUE
Calero_Condensed_PID06122017	Cell_line	23A2V#1	P091223_GC01 (F067823)	RS5_ECOLI 30S ribosomal protein S5 OS=Escherichia coli (strain K12) GN=rpsE PE=1 SV=2	P0A7W1	uniprot_ecoli_09052014.fasta	17603	1	8	12	25	0.000765	0.569	possibly correct	TRUE	File:P091223_GC01.mzXML Scans:6588 RT:35.9297min Charge:3+ Fragmentation:cid	RNmINVALNNGTLQHPVK	R	G	0.997	49.7	25.9	45.3	2		m3: Oxidation (+15.99)	679.29	2034.85	2036.31	3	-0.4521	-222.1	2155.78	0	69	86	TRUE
Calero_Condensed_PID06122017	Cell_line	23A2V#1	P091223_GC01 (F067823)	RS5_ECOLI 30S ribosomal protein S5 OS=Escherichia coli (strain K12) GN=rpsE PE=1 SV=2	P0A7W1	uniprot_ecoli_09052014.fasta	17603	1	8	12	25	0.000765	0.569	possibly correct	TRUE	File:P091223_GC01.mzXML Scans:7640 RT:41.8473min Charge:3+ Fragmentation:cid	RNMINVALNNGTLQHPVK	R	G	0.997	55.1	26.8	51.2	2			674.07	2019.19	2020.31	3	-0.1127	-55.81	2510.84	0	69	86	TRUE
Calero_Condensed_PID06122017	Cell_line	23A2V#1	P091223_GC01 (F067823)	RS5_ECOLI 30S ribosomal protein S5 OS=Escherichia coli (strain K12) GN=rpsE PE=1 SV=2	P0A7W1	uniprot_ecoli_09052014.fasta	17603	1	8	12	25	0.000765	0.569	possibly correct	TRUE	File:P091223_GC01.mzXML Scans:6635 RT:36.1912min Charge:2+ Fragmentation:cid	SVEEILGK	K	-	0.915	38.3	30.9	13.4	2			438.08	874.145	875.018	2	0.1346	153.9	2171.47	0	160	167	TRUE
Calero_Condensed_PID06122017	Cell_line	23A2V#1	P091223_GC01 (F067823)	RS5_ECOLI 30S ribosomal protein S5 OS=Escherichia coli (strain K12) GN=rpsE PE=1 SV=2	P0A7W1	uniprot_ecoli_09052014.fasta	17603	1	8	12	25	0.000765	0.569	possibly correct	TRUE	File:P091223_GC01.mzXML Scans:6720 RT:36.6727min Charge:2+ Fragmentation:cid	SVEEILGK	K	-	0.979	45.8	30.9	16.2	2			438.07	874.125	875.018	2	0.1146	131	2200.36	0	160	167	TRUE
Calero_Condensed_PID06122017	Cell_line	23A2V#1	P091223_GC01 (F067823)	RS5_ECOLI 30S ribosomal protein S5 OS=Escherichia coli (strain K12) GN=rpsE PE=1 SV=2	P0A7W1	uniprot_ecoli_09052014.fasta	17603	1	8	12	25	0.000765	0.569	possibly correct	TRUE	File:P091223_GC01.mzXML Scans:7535 RT:41.2567min Charge:3+ Fragmentation:cid	VFmQPASEGTGIIAGGAmR	R	A	0.983	42.4	26.7	31.3	2		m3: Oxidation (+15.99), m18: Oxidation (+15.99)	642.72	1925.14	1926.23	3	-0.08154	-42.33	2475.4	0	94	112	TRUE
Calero_Condensed_PID06122017	Cell_line	23A2V#1	P091223_GC01 (F067823)	RS5_ECOLI 30S ribosomal protein S5 OS=Escherichia coli (strain K12) GN=rpsE PE=1 SV=2	P0A7W1	uniprot_ecoli_09052014.fasta	17603	1	8	12	25	0.000765	0.569	possibly correct	TRUE	File:P091223_GC01.mzXML Scans:7823 RT:42.8918min Charge:2+ Fragmentation:cid	VFmQPASEGTGIIAGGAmR	R	A	0.992	51.3	26.7	47.7	2		m3: Oxidation (+15.99), m18: Oxidation (+15.99)	963.69	1925.37	1926.23	2	0.1458	75.71	2573.51	0	94	112	TRUE
Calero_Condensed_PID06122017	Cell_line	23A2V#1	P091223_GC01 (F067823)	RS5_ECOLI 30S ribosomal protein S5 OS=Escherichia coli (strain K12) GN=rpsE PE=1 SV=2	P0A7W1	uniprot_ecoli_09052014.fasta	17603	1	8	12	25	0.000765	0.569	possibly correct	TRUE	File:P091223_GC01.mzXML Scans:8520 RT:46.8870min Charge:3+ Fragmentation:cid	VFMQPASEGTGIIAGGAmR	R	A	0.995	47.9	29.1	39.3	2		m18: Oxidation (+15.99)	637.38	1909.12	1910.23	3	-0.1021	-53.47	2813.22	0	94	112	TRUE
Calero_Condensed_PID06122017	Cell_line	23A2V#1	P091223_GC01 (F067823)	RS5_ECOLI 30S ribosomal protein S5 OS=Escherichia coli (strain K12) GN=rpsE PE=1 SV=2	P0A7W1	uniprot_ecoli_09052014.fasta	17603	1	8	12	25	0.000765	0.569	possibly correct	TRUE	File:P091223_GC01.mzXML Scans:8495 RT:46.7430min Charge:2+ Fragmentation:cid	VFMQPASEGTGIIAGGAmR	R	A	0.997	77.6	28.9	66	2		m18: Oxidation (+15.99)	955.22	1908.43	1910.23	2	-0.7948	108.9	2804.58	0	94	112	TRUE
Calero_Condensed_PID06122017	Cell_line	23A2V#1	P091223_GC01 (F067823)	RS5_ECOLI 30S ribosomal protein S5 OS=Escherichia coli (strain K12) GN=rpsE PE=1 SV=2	P0A7W1	uniprot_ecoli_09052014.fasta	17603	1	8	12	25	0.000765	0.569	possibly correct	TRUE	File:P091223_GC01.mzXML Scans:7553 RT:41.3577min Charge:2+ Fragmentation:cid	VFmQPASEGTGIIAGGAmR	R	A	0.997	82.9	26.1	80	2		m3: Oxidation (+15.99), m18: Oxidation (+15.99)	962.92	1923.83	1926.23	2	-1.394	-203.4	2481.46	0	94	112	TRUE
Calero_Condensed_PID06122017	Cell_line	23A2V#1	P091223_GC01 (F067823)	RS5_ECOLI 30S ribosomal protein S5 OS=Escherichia coli (strain K12) GN=rpsE PE=1 SV=2	P0A7W1	uniprot_ecoli_09052014.fasta	17603	1	8	12	25	0.000765	0.569	possibly correct	TRUE	File:P091223_GC01.mzXML Scans:7550 RT:41.3395min Charge:2+ Fragmentation:cid	VFmQPASEGTGIIAGGAmR	R	A	0.997	95.7	28.3	90.6	2		m3: Oxidation (+15.99), m18: Oxidation (+15.99)	964.17	1926.33	1926.23	2	1.106	53.5	2480.37	0	94	112	TRUE
Calero_Condensed_PID06122017	Cell_line	23A2V#1	P091223_GC01 (F067823)	RS5_ECOLI 30S ribosomal protein S5 OS=Escherichia coli (strain K12) GN=rpsE PE=1 SV=2	P0A7W1	uniprot_ecoli_09052014.fasta	17603	1	8	12	25	0.000765	0.569	possibly correct	TRUE	File:P091223_GC01.mzXML Scans:8358 RT:45.9515min Charge:2+ Fragmentation:cid	VFmQPASEGTGIIAGGAMR	R	A	0.997	100	27	95.4	2		m3: Oxidation (+15.99)	956.22	1910.43	1910.23	2	1.205	106	2757.09	0	94	112	TRUE
Calero_Condensed_PID06122017	Cell_line	23A2V#1	P091223_GC01 (F067823)	RL13_ECOLI 50S ribosomal protein L13 OS=Escherichia coli (strain K12) GN=rplM PE=1 SV=1	P0AA10	uniprot_ecoli_09052014.fasta	16018.7	1	6	8	12	0.000367	0.401	possibly correct	TRUE	File:P091223_GC01.mzXML Scans:8511 RT:46.8355min Charge:2+ Fragmentation:cid	DWYVVDATGK	R	T	0.955	41.8	27.1	25.4	2			577.31	1152.61	1154.19	2	-0.5754	370.5	2810.13	0	14	23	TRUE
Calero_Condensed_PID06122017	Cell_line	23A2V#1	P091223_GC01 (F067823)	RL13_ECOLI 50S ribosomal protein L13 OS=Escherichia coli (strain K12) GN=rplM PE=1 SV=1	P0AA10	uniprot_ecoli_09052014.fasta	16018.7	1	6	8	12	0.000367	0.401	possibly correct	TRUE	File:P091223_GC01.mzXML Scans:8459 RT:46.5342min Charge:1+ Fragmentation:cid	DWYVVDATGK	R	T	0.968	51.8	26.9	36.1	2			1153.63	1152.62	1154.19	1	-0.558	385.5	2792.05	0	14	23	TRUE
Calero_Condensed_PID06122017	Cell_line	23A2V#1	P091223_GC01 (F067823)	RL13_ECOLI 50S ribosomal protein L13 OS=Escherichia coli (strain K12) GN=rplM PE=1 SV=1	P0AA10	uniprot_ecoli_09052014.fasta	16018.7	1	6	8	12	0.000367	0.401	possibly correct	TRUE	File:P091223_GC01.mzXML Scans:8422 RT:46.3180min Charge:2+ Fragmentation:cid	DWYVVDATGK	R	T	0.977	45.3	27.2	31.3	2			577.25	1152.49	1154.19	2	-0.6954	266.5	2779.08	0	14	23	TRUE
Calero_Condensed_PID06122017	Cell_line	23A2V#1	P091223_GC01 (F067823)	RL13_ECOLI 50S ribosomal protein L13 OS=Escherichia coli (strain K12) GN=rplM PE=1 SV=1	P0AA10	uniprot_ecoli_09052014.fasta	16018.7	1	6	8	12	0.000367	0.401	possibly correct	TRUE	File:P091223_GC01.mzXML Scans:8599 RT:47.3425min Charge:3+ Fragmentation:cid	HKAEYTPHVDTGDYIIVLNADK	K	V	0.997	79.6	26.1	73.5	2			834.36	2500.06	2500.79	3	0.2773	110.9	2840.55	0	40	61	TRUE
Calero_Condensed_PID06122017	Cell_line	23A2V#1	P091223_GC01 (F067823)	RL13_ECOLI 50S ribosomal protein L13 OS=Escherichia coli (strain K12) GN=rplM PE=1 SV=1	P0AA10	uniprot_ecoli_09052014.fasta	16018.7	1	6	8	12	0.000367	0.401	possibly correct	TRUE	File:P091223_GC01.mzXML Scans:4462 RT:24.2413min Charge:2+ Fragmentation:cid	LATELAR	R	R	0.9	53.4	27.1	28.5	2			387.19	772.365	773.978	2	-0.6054	513.8	1454.48	0	28	34	TRUE
Calero_Condensed_PID06122017	Cell_line	23A2V#1	P091223_GC01 (F067823)	RL13_ECOLI 50S ribosomal protein L13 OS=Escherichia coli (strain K12) GN=rplM PE=1 SV=1	P0AA10	uniprot_ecoli_09052014.fasta	16018.7	1	6	8	12	0.000367	0.401	possibly correct	TRUE	File:P091223_GC01.mzXML Scans:6921 RT:37.8068min Charge:2+ Fragmentation:cid	QATFEEmIAR	K	R	0.907	37.8	29.6	18.6	2		m7: Oxidation (+15.99)	606.4	1210.79	1212.38	2	-0.5848	344.9	2268.41	0	86	95	TRUE
Calero_Condensed_PID06122017	Cell_line	23A2V#1	P091223_GC01 (F067823)	RL13_ECOLI 50S ribosomal protein L13 OS=Escherichia coli (strain K12) GN=rplM PE=1 SV=1	P0AA10	uniprot_ecoli_09052014.fasta	16018.7	1	6	8	12	0.000367	0.401	possibly correct	TRUE	File:P091223_GC01.mzXML Scans:8593 RT:47.3063min Charge:2+ Fragmentation:cid	QATFEEMIAR	K	R	0.959	42.2	29.3	18.1	2			598.41	1194.81	1196.38	2	-0.5654	365.8	2838.38	0	86	95	TRUE
Calero_Condensed_PID06122017	Cell_line	23A2V#1	P091223_GC01 (F067823)	RL13_ECOLI 50S ribosomal protein L13 OS=Escherichia coli (strain K12) GN=rplM PE=1 SV=1	P0AA10	uniprot_ecoli_09052014.fasta	16018.7	1	6	8	12	0.000367	0.401	possibly correct	TRUE	File:P091223_GC01.mzXML Scans:6550 RT:35.7235min Charge:2+ Fragmentation:cid	QATFEEmIAR	K	R	0.997	61.1	29.8	43.6	2		m7: Oxidation (+15.99)	606.37	1210.73	1212.38	2	-0.6448	295.4	2143.41	0	86	95	TRUE
Calero_Condensed_PID06122017	Cell_line	23A2V#1	P091223_GC01 (F067823)	RL13_ECOLI 50S ribosomal protein L13 OS=Escherichia coli (strain K12) GN=rplM PE=1 SV=1	P0AA10	uniprot_ecoli_09052014.fasta	16018.7	1	6	8	12	0.000367	0.401	possibly correct	TRUE	File:P091223_GC01.mzXML Scans:6648 RT:36.2650min Charge:2+ Fragmentation:cid	QATFEEmIAR	K	R	0.997	67.2	27.3	52	2		m7: Oxidation (+15.99)	606.44	1210.87	1212.38	2	-0.5048	410.9	2175.9	0	86	95	TRUE
Calero_Condensed_PID06122017	Cell_line	23A2V#1	P091223_GC01 (F067823)	RL13_ECOLI 50S ribosomal protein L13 OS=Escherichia coli (strain K12) GN=rplM PE=1 SV=1	P0AA10	uniprot_ecoli_09052014.fasta	16018.7	1	6	8	12	0.000367	0.401	possibly correct	TRUE	File:P091223_GC01.mzXML Scans:7095 RT:38.7813min Charge:2+ Fragmentation:cid	RDWYVVDATGK	K	T	0.995	54.2	26	41.1	2			656.04	1310.07	1310.39	2	0.6846	-242.6	2326.88	0	13	23	TRUE
Calero_Condensed_PID06122017	Cell_line	23A2V#1	P091223_GC01 (F067823)	RL13_ECOLI 50S ribosomal protein L13 OS=Escherichia coli (strain K12) GN=rplM PE=1 SV=1	P0AA10	uniprot_ecoli_09052014.fasta	16018.7	1	6	8	12	0.000367	0.401	possibly correct	TRUE	File:P091223_GC01.mzXML Scans:6119 RT:33.3127min Charge:2+ Fragmentation:cid	VIEIAVK	R	G	0.9	53.6	27.8	21.6	2			386.42	770.825	771.938	2	-0.1054	-136.5	1998.76	0	100	106	TRUE
Calero_Condensed_PID06122017	Cell_line	23A2V#1	P091223_GC01 (F067823)	RL13_ECOLI 50S ribosomal protein L13 OS=Escherichia coli (strain K12) GN=rplM PE=1 SV=1	P0AA10	uniprot_ecoli_09052014.fasta	16018.7	1	6	8	12	0.000367	0.401	possibly correct	TRUE	File:P091223_GC01.mzXML Scans:6207 RT:33.8037min Charge:2+ Fragmentation:cid	VIEIAVK	R	G	0.9	55.2	27.8	23.3	2			386.52	771.025	771.938	2	0.09465	122.6	2028.22	0	100	106	TRUE
Calero_Condensed_PID06122017	Cell_line	23A2V#1	P091223_GC01 (F067823)	RSUA_ECOLI Ribosomal small subunit pseudouridine synthase A OS=Escherichia coli (strain K12) GN=rsuA PE=1 SV=1	P0AA43	uniprot_ecoli_09052014.fasta	25865.1	1	8	9	11	0.000337	0.424	possibly correct	TRUE	File:P091223_GC01.mzXML Scans:9916 RT:54.5755min Charge:3+ Fragmentation:cid	DLTKPAVLEVITPTQVR	K	L	0.997	52.3	26.5	43.7	2			627.85	1880.53	1881.15	3	0.3873	205.8	3274.53	0	159	175	TRUE
Calero_Condensed_PID06122017	Cell_line	23A2V#1	P091223_GC01 (F067823)	RSUA_ECOLI Ribosomal small subunit pseudouridine synthase A OS=Escherichia coli (strain K12) GN=rsuA PE=1 SV=1	P0AA43	uniprot_ecoli_09052014.fasta	25865.1	1	8	9	11	0.000337	0.424	possibly correct	TRUE	File:P091223_GC01.mzXML Scans:9949 RT:54.7480min Charge:2+ Fragmentation:cid	DLTKPAVLEVITPTQVR	K	L	0.997	70.7	26.2	61.3	2			941.3	1880.59	1881.15	2	0.4446	236.3	3284.88	0	159	175	TRUE
Calero_Condensed_PID06122017	Cell_line	23A2V#1	P091223_GC01 (F067823)	RSUA_ECOLI Ribosomal small subunit pseudouridine synthase A OS=Escherichia coli (strain K12) GN=rsuA PE=1 SV=1	P0AA43	uniprot_ecoli_09052014.fasta	25865.1	1	8	9	11	0.000337	0.424	possibly correct	TRUE	File:P091223_GC01.mzXML Scans:7242 RT:39.6055min Charge:2+ Fragmentation:cid	FIAQQLGVSR	K	A	0.997	77.8	27.4	38	2			559.98	1117.95	1119.3	2	-0.3454	-308.6	2376.33	0	6	15	TRUE
Calero_Condensed_PID06122017	Cell_line	23A2V#1	P091223_GC01 (F067823)	RSUA_ECOLI Ribosomal small subunit pseudouridine synthase A OS=Escherichia coli (strain K12) GN=rsuA PE=1 SV=1	P0AA43	uniprot_ecoli_09052014.fasta	25865.1	1	8	9	11	0.000337	0.424	possibly correct	TRUE	File:P091223_GC01.mzXML Scans:2293 RT:12.5696min Charge:2+ Fragmentation:cid	GVQLHNEK	K	D	0.99	52.9	26.3	33.5	2			463.06	924.105	924.938	2	0.1746	188.8	754.178	0	151	158	TRUE
Calero_Condensed_PID06122017	Cell_line	23A2V#1	P091223_GC01 (F067823)	RSUA_ECOLI Ribosomal small subunit pseudouridine synthase A OS=Escherichia coli (strain K12) GN=rsuA PE=1 SV=1	P0AA43	uniprot_ecoli_09052014.fasta	25865.1	1	8	9	11	0.000337	0.424	possibly correct	TRUE	File:P091223_GC01.mzXML Scans:11591 RT:63.6480min Charge:3+ Fragmentation:cid	LDIDTTGLVLMTDDGQWSHR	R	I	0.939	37.2	26.7	30.3	2			758.78	2273.32	2274.57	3	-0.2427	-106.7	3818.88	0	101	120	TRUE
Calero_Condensed_PID06122017	Cell_line	23A2V#1	P091223_GC01 (F067823)	RSUA_ECOLI Ribosomal small subunit pseudouridine synthase A OS=Escherichia coli (strain K12) GN=rsuA PE=1 SV=1	P0AA43	uniprot_ecoli_09052014.fasta	25865.1	1	8	9	11	0.000337	0.424	possibly correct	TRUE	File:P091223_GC01.mzXML Scans:6621 RT:36.1142min Charge:3+ Fragmentation:cid	mFAAVGNHVVELHR	R	E	0.997	49.4	26.6	37.7	2		m1: Oxidation (+15.99)	533.35	1597.03	1596.64	3	1.398	247.3	2166.85	0	189	202	TRUE
Calero_Condensed_PID06122017	Cell_line	23A2V#1	P091223_GC01 (F067823)	RSUA_ECOLI Ribosomal small subunit pseudouridine synthase A OS=Escherichia coli (strain K12) GN=rsuA PE=1 SV=1	P0AA43	uniprot_ecoli_09052014.fasta	25865.1	1	8	9	11	0.000337	0.424	possibly correct	TRUE	File:P091223_GC01.mzXML Scans:9009 RT:49.6272min Charge:2+ Fragmentation:cid	PAVLEVITPTQVR	K	L	0.997	66.4	27.2	54.3	2			712.25	1422.49	1423.55	2	-0.05535	-38.88	2977.63	0	163	175	TRUE
Calero_Condensed_PID06122017	Cell_line	23A2V#1	P091223_GC01 (F067823)	RSUA_ECOLI Ribosomal small subunit pseudouridine synthase A OS=Escherichia coli (strain K12) GN=rsuA PE=1 SV=1	P0AA43	uniprot_ecoli_09052014.fasta	25865.1	1	8	9	11	0.000337	0.424	possibly correct	TRUE	File:P091223_GC01.mzXML Scans:10714 RT:58.7983min Charge:2+ Fragmentation:cid	TYLVTLESPVADDTAEQFAK	K	G	0.997	81	26.3	75.4	2			1099.85	2197.69	2199.4	2	-0.7054	135.3	3527.9	0	131	150	TRUE
Calero_Condensed_PID06122017	Cell_line	23A2V#1	P091223_GC01 (F067823)	RSUA_ECOLI Ribosomal small subunit pseudouridine synthase A OS=Escherichia coli (strain K12) GN=rsuA PE=1 SV=1	P0AA43	uniprot_ecoli_09052014.fasta	25865.1	1	8	9	11	0.000337	0.424	possibly correct	TRUE	File:P091223_GC01.mzXML Scans:5920 RT:32.2020min Charge:2+ Fragmentation:cid	VTVDGEIVR	R	N	0.949	41.2	27.6	20.7	2			494.25	986.485	987.978	2	-0.4854	-491.5	1932.12	0	27	35	TRUE
Calero_Condensed_PID06122017	Cell_line	23A2V#1	P091223_GC01 (F067823)	RSUA_ECOLI Ribosomal small subunit pseudouridine synthase A OS=Escherichia coli (strain K12) GN=rsuA PE=1 SV=1	P0AA43	uniprot_ecoli_09052014.fasta	25865.1	1	8	9	11	0.000337	0.424	possibly correct	TRUE	File:P091223_GC01.mzXML Scans:6295 RT:34.2978min Charge:2+ Fragmentation:cid	VTVDGEIVR	R	N	0.997	60.4	27.9	32.3	2			494.61	987.205	987.978	2	0.2346	237.4	2057.87	0	27	35	TRUE
Calero_Condensed_PID06122017	Cell_line	23A2V#1	P091223_GC01 (F067823)	RSUA_ECOLI Ribosomal small subunit pseudouridine synthase A OS=Escherichia coli (strain K12) GN=rsuA PE=1 SV=1	P0AA43	uniprot_ecoli_09052014.fasta	25865.1	1	8	9	11	0.000337	0.424	possibly correct	TRUE	File:P091223_GC01.mzXML Scans:6011 RT:32.7082min Charge:2+ Fragmentation:cid	VTVDGEIVR	R	N	0.997	70.4	27.8	52.8	2			495.11	988.205	987.978	2	1.235	234.4	1962.49	0	27	35	TRUE
Calero_Condensed_PID06122017	Cell_line	23A2V#1	P091223_GC01 (F067823)	LPP_ECOLI Major outer membrane lipoprotein Lpp OS=Escherichia coli (strain K12) GN=lpp PE=1 SV=1	P69776	uniprot_ecoli_09052014.fasta	8323.7	1	2	2	2	6.12e-05	0.333	possibly correct	TRUE	File:P091223_GC01.mzXML Scans:7486 RT:40.9810min Charge:2+ Fragmentation:cid	IDQLSSDVQTLNAK	K	V	0.997	76.5	26	67.9	2			766.62	1531.23	1532.73	2	-0.4954	-323.3	2458.86	0	27	40	TRUE
Calero_Condensed_PID06122017	Cell_line	23A2V#1	P091223_GC01 (F067823)	LPP_ECOLI Major outer membrane lipoprotein Lpp OS=Escherichia coli (strain K12) GN=lpp PE=1 SV=1	P69776	uniprot_ecoli_09052014.fasta	8323.7	1	2	2	2	6.12e-05	0.333	possibly correct	TRUE	File:P091223_GC01.mzXML Scans:5087 RT:27.6308min Charge:2+ Fragmentation:cid	VDQLSNDVNAmR	K	S	0.997	62.8	26.9	36.2	2		m11: Oxidation (+15.99)	690.29	1378.57	1378.42	2	1.155	110.6	1657.85	0	41	52	TRUE
Calero_Condensed_PID06122017	Cell_line	23A2V#1	P091223_GC01 (F067823)	RL18_ECOLI 50S ribosomal protein L18 OS=Escherichia coli (strain K12) GN=rplR PE=1 SV=1	P0C018	uniprot_ecoli_09052014.fasta	12769.7	1	2	2	3	9.18e-05	0.145	possibly correct	TRUE	File:P091223_GC01.mzXML Scans:4359 RT:23.6802min Charge:2+ Fragmentation:cid	LQELGATR	K	L	0.99	50.2	29.7	20.2	2			444.49	886.965	888.048	2	-0.07535	-84.86	1420.81	0	18	25	TRUE
Calero_Condensed_PID06122017	Cell_line	23A2V#1	P091223_GC01 (F067823)	RL18_ECOLI 50S ribosomal protein L18 OS=Escherichia coli (strain K12) GN=rplR PE=1 SV=1	P0C018	uniprot_ecoli_09052014.fasta	12769.7	1	2	2	3	9.18e-05	0.145	possibly correct	TRUE	File:P091223_GC01.mzXML Scans:4719 RT:25.6358min Charge:2+ Fragmentation:cid	VQALADAAR	R	E	0.899	37.4	28.3	19	2			458.41	914.805	915.008	2	0.8046	-216.3	1538.15	0	103	111	TRUE
Calero_Condensed_PID06122017	Cell_line	23A2V#1	P091223_GC01 (F067823)	RL18_ECOLI 50S ribosomal protein L18 OS=Escherichia coli (strain K12) GN=rplR PE=1 SV=1	P0C018	uniprot_ecoli_09052014.fasta	12769.7	1	2	2	3	9.18e-05	0.145	possibly correct	TRUE	File:P091223_GC01.mzXML Scans:4218 RT:22.9233min Charge:2+ Fragmentation:cid	VQALADAAR	R	E	0.997	71.8	28	49.1	2			458.09	914.165	915.008	2	0.1646	179.9	1375.4	0	103	111	TRUE
Calero_Condensed_PID06122017	Cell_line	23A2V#1	P091223_GC01 (F067823)	RL28_ECOLI 50S ribosomal protein L28 OS=Escherichia coli (strain K12) GN=rpmB PE=1 SV=2	P0A7M2	uniprot_ecoli_09052014.fasta	9006.5	1	6	6	8	0.000245	0.526	possibly correct	TRUE	File:P091223_GC01.mzXML Scans:4957 RT:26.9220min Charge:2+ Fragmentation:cid	FLPNLHSHR	R	F	0.981	46.3	30.1	27.7	2			560.87	1119.73	1121.32	2	-0.5854	372.4	1615.32	0	29	37	TRUE
Calero_Condensed_PID06122017	Cell_line	23A2V#1	P091223_GC01 (F067823)	RL28_ECOLI 50S ribosomal protein L28 OS=Escherichia coli (strain K12) GN=rpmB PE=1 SV=2	P0A7M2	uniprot_ecoli_09052014.fasta	9006.5	1	6	6	8	0.000245	0.526	possibly correct	TRUE	File:P091223_GC01.mzXML Scans:5470 RT:29.7008min Charge:2+ Fragmentation:cid	FWVESEKR	R	F	0.99	54.4	29.1	26.3	2			541.18	1080.35	1081.17	2	0.1846	170.8	1782.05	0	38	45	TRUE
Calero_Condensed_PID06122017	Cell_line	23A2V#1	P091223_GC01 (F067823)	RL28_ECOLI 50S ribosomal protein L28 OS=Escherichia coli (strain K12) GN=rpmB PE=1 SV=2	P0A7M2	uniprot_ecoli_09052014.fasta	9006.5	1	6	6	8	0.000245	0.526	possibly correct	TRUE	File:P091223_GC01.mzXML Scans:9057 RT:49.8813min Charge:2+ Fragmentation:cid	GIDTVLAELR	K	A	0.997	63.5	26.6	28.9	2			544.34	1086.67	1087.32	2	0.3546	326.1	2992.88	0	63	72	TRUE
Calero_Condensed_PID06122017	Cell_line	23A2V#1	P091223_GC01 (F067823)	RL28_ECOLI 50S ribosomal protein L28 OS=Escherichia coli (strain K12) GN=rpmB PE=1 SV=2	P0A7M2	uniprot_ecoli_09052014.fasta	9006.5	1	6	6	8	0.000245	0.526	possibly correct	TRUE	File:P091223_GC01.mzXML Scans:10752 RT:59.0002min Charge:2+ Fragmentation:cid	GIDTVLAELR	K	A	0.997	77.9	26.1	55.5	2			543.89	1085.77	1087.32	2	-0.5454	420.9	3540.01	0	63	72	TRUE
Calero_Condensed_PID06122017	Cell_line	23A2V#1	P091223_GC01 (F067823)	RL28_ECOLI 50S ribosomal protein L28 OS=Escherichia coli (strain K12) GN=rpmB PE=1 SV=2	P0A7M2	uniprot_ecoli_09052014.fasta	9006.5	1	6	6	8	0.000245	0.526	possibly correct	TRUE	File:P091223_GC01.mzXML Scans:10653 RT:58.4710min Charge:2+ Fragmentation:cid	GIDTVLAELR	K	A	0.997	81.4	27.7	36.5	2			544.17	1086.33	1087.32	2	0.01465	13.47	3508.26	0	63	72	TRUE
Calero_Condensed_PID06122017	Cell_line	23A2V#1	P091223_GC01 (F067823)	RL28_ECOLI 50S ribosomal protein L28 OS=Escherichia coli (strain K12) GN=rpmB PE=1 SV=2	P0A7M2	uniprot_ecoli_09052014.fasta	9006.5	1	6	6	8	0.000245	0.526	possibly correct	TRUE	File:P091223_GC01.mzXML Scans:10752 RT:59.0002min Charge:3+ Fragmentation:cid	GIDTVLAELRARGEK	K	-	0.903	35.2	28.3	13.2	2			543.89	1628.65	1628.95	3	0.7073	-181.3	3540.01	0	63	77	TRUE
Calero_Condensed_PID06122017	Cell_line	23A2V#1	P091223_GC01 (F067823)	RL28_ECOLI 50S ribosomal protein L28 OS=Escherichia coli (strain K12) GN=rpmB PE=1 SV=2	P0A7M2	uniprot_ecoli_09052014.fasta	9006.5	1	6	6	8	0.000245	0.526	possibly correct	TRUE	File:P091223_GC01.mzXML Scans:4502 RT:24.4608min Charge:3+ Fragmentation:cid	RFLPNLHSHR	R	F	0.993	46.2	27.5	34.8	2			426.7	1277.08	1277.52	3	0.5673	-340.7	1467.65	0	28	37	TRUE
Calero_Condensed_PID06122017	Cell_line	23A2V#1	P091223_GC01 (F067823)	RL28_ECOLI 50S ribosomal protein L28 OS=Escherichia coli (strain K12) GN=rpmB PE=1 SV=2	P0A7M2	uniprot_ecoli_09052014.fasta	9006.5	1	6	6	8	0.000245	0.526	possibly correct	TRUE	File:P091223_GC01.mzXML Scans:2176 RT:11.9868min Charge:1+ Fragmentation:cid	SHALNATK	R	R	0.935	45.4	25	28.9	2			841.44	840.433	841.958	1	-0.518	576.1	719.21	0	19	26	TRUE
Calero_Condensed_PID06122017	Cell_line	23A2V#1	P091223_GC01 (F067823)	CRP_ECOLI cAMP-activated global transcriptional regulator CRP OS=Escherichia coli (strain K12) GN=crp PE=1 SV=1	P0ACJ8	uniprot_ecoli_09052014.fasta	23640.9	0.999	2	2	2	6.12e-05	0.0857	possibly correct	TRUE	File:P091223_GC01.mzXML Scans:8458 RT:46.5282min Charge:2+ Fragmentation:cid	AETLYYIVK	K	G	0.99	50.2	27.5	31.5	2			550.61	1099.21	1100.37	2	-0.1554	-141.2	2791.69	0	37	45	TRUE
Calero_Condensed_PID06122017	Cell_line	23A2V#1	P091223_GC01 (F067823)	CRP_ECOLI cAMP-activated global transcriptional regulator CRP OS=Escherichia coli (strain K12) GN=crp PE=1 SV=1	P0ACJ8	uniprot_ecoli_09052014.fasta	23640.9	0.999	2	2	2	6.12e-05	0.0857	possibly correct	TRUE	File:P091223_GC01.mzXML Scans:2909 RT:15.8785min Charge:2+ Fragmentation:cid	STLIHQGEK	K	A	0.933	39.6	27.2	19.3	2			507.07	1012.13	1013.15	2	-0.01535	-15.15	952.711	0	28	36	TRUE
Calero_Condensed_PID06122017	Cell_line	23A2V#1	P091223_GC01 (F067823)	RS4_ECOLI 30S ribosomal protein S4 OS=Escherichia coli (strain K12) GN=rpsD PE=1 SV=2	P0A7V8	uniprot_ecoli_09052014.fasta	23469.7	1	2	2	2	6.12e-05	0.0777	possibly correct	TRUE	File:P091223_GC01.mzXML Scans:6626 RT:36.1430min Charge:2+ Fragmentation:cid	IYGVLER	R	Q	0.9	37.5	28.8	17.6	2			425.63	849.245	850.038	2	0.2146	252.5	2168.58	0	64	70	TRUE
Calero_Condensed_PID06122017	Cell_line	23A2V#1	P091223_GC01 (F067823)	RS4_ECOLI 30S ribosomal protein S4 OS=Escherichia coli (strain K12) GN=rpsD PE=1 SV=2	P0A7V8	uniprot_ecoli_09052014.fasta	23469.7	1	2	2	2	6.12e-05	0.0777	possibly correct	TRUE	File:P091223_GC01.mzXML Scans:7081 RT:38.7047min Charge:2+ Fragmentation:cid	LSDYGVQLR	R	E	0.997	72.3	30.9	54.5	2			525.95	1049.89	1051.22	2	-0.3254	-309.6	2322.28	0	48	56	TRUE
Calero_Condensed_PID06122017	Cell_line	23A2V#1	P091223_GC01 (F067823)	RL23_ECOLI 50S ribosomal protein L23 OS=Escherichia coli (strain K12) GN=rplW PE=1 SV=1	P0ADZ0	uniprot_ecoli_09052014.fasta	11198.9	0.997	2	2	3	9.18e-05	0.19	possibly correct	TRUE	File:P091223_GC01.mzXML Scans:8648 RT:47.6152min Charge:2+ Fragmentation:cid	EGQNLDFVGGAE	K	-	0.942	40.4	29.3	27.7	2			619.18	1236.35	1236.22	2	1.135	106.6	2856.91	0	89	100	TRUE
Calero_Condensed_PID06122017	Cell_line	23A2V#1	P091223_GC01 (F067823)	RL23_ECOLI 50S ribosomal protein L23 OS=Escherichia coli (strain K12) GN=rplW PE=1 SV=1	P0ADZ0	uniprot_ecoli_09052014.fasta	11198.9	0.997	2	2	3	9.18e-05	0.19	possibly correct	TRUE	File:P091223_GC01.mzXML Scans:8301 RT:45.6222min Charge:2+ Fragmentation:cid	EGQNLDFVGGAE	K	-	0.972	44.4	26	33	2			618	1233.99	1236.22	2	-1.225	-180.3	2737.33	0	89	100	TRUE
Calero_Condensed_PID06122017	Cell_line	23A2V#1	P091223_GC01 (F067823)	RL23_ECOLI 50S ribosomal protein L23 OS=Escherichia coli (strain K12) GN=rplW PE=1 SV=1	P0ADZ0	uniprot_ecoli_09052014.fasta	11198.9	0.997	2	2	3	9.18e-05	0.19	possibly correct	TRUE	File:P091223_GC01.mzXML Scans:4659 RT:25.3082min Charge:2+ Fragmentation:cid	SNTIVLK	K	V	0.9	54.7	28.3	14.4	2			387.89	773.765	774.968	2	-0.1954	-252.1	1518.49	0	27	33	TRUE
Calero_Condensed_PID06122017	Cell_line	23A2V#1	P091223_GC01 (F067823)	RS7_ECOLI 30S ribosomal protein S7 OS=Escherichia coli (strain K12) GN=rpsG PE=1 SV=3	P02359	uniprot_ecoli_09052014.fasta	20019.3	1	3	3	3	9.18e-05	0.196	possibly correct	TRUE	File:P091223_GC01.mzXML Scans:9030 RT:49.7352min Charge:2+ Fragmentation:cid	FVNILmVDGK	K	K	0.977	45.4	27.2	36.2	2		m6: Oxidation (+15.99)	576.29	1150.57	1152.41	2	-0.8348	145.9	2984.11	0	26	35	TRUE
Calero_Condensed_PID06122017	Cell_line	23A2V#1	P091223_GC01 (F067823)	RS7_ECOLI 30S ribosomal protein S7 OS=Escherichia coli (strain K12) GN=rpsG PE=1 SV=3	P02359	uniprot_ecoli_09052014.fasta	20019.3	1	3	3	3	9.18e-05	0.196	possibly correct	TRUE	File:P091223_GC01.mzXML Scans:5434 RT:29.5218min Charge:2+ Fragmentation:cid	LANELSDAAENK	R	G	0.997	83.2	27.2	67.9	2			638.23	1274.45	1275.44	2	0.01465	11.48	1771.31	0	120	131	TRUE
Calero_Condensed_PID06122017	Cell_line	23A2V#1	P091223_GC01 (F067823)	RS7_ECOLI 30S ribosomal protein S7 OS=Escherichia coli (strain K12) GN=rpsG PE=1 SV=3	P02359	uniprot_ecoli_09052014.fasta	20019.3	1	3	3	3	9.18e-05	0.196	possibly correct	TRUE	File:P091223_GC01.mzXML Scans:7338 RT:40.1437min Charge:2+ Fragmentation:cid	VGGSTYQVPVEVR	R	P	0.974	44.8	30.3	31.5	2			695.71	1389.41	1391.3	2	-0.8854	84.42	2408.62	0	80	92	TRUE
Calero_Condensed_PID06122017	Cell_line	23A2V#1	P091223_GC01 (F067823)	XERC_ECOLI Tyrosine recombinase XerC OS=Escherichia coli (strain K12) GN=xerC PE=1 SV=1	P0A8P6	uniprot_ecoli_09052014.fasta	33868.8	1	2	2	2	6.12e-05	0.0772	possibly correct	TRUE	File:P091223_GC01.mzXML Scans:7662 RT:41.9755min Charge:2+ Fragmentation:cid	GLGAASLALR	K	L	0.997	62.7	29.7	34.1	2			465.67	929.325	929.238	2	1.095	98.8	2518.53	0	67	76	TRUE
Calero_Condensed_PID06122017	Cell_line	23A2V#1	P091223_GC01 (F067823)	XERC_ECOLI Tyrosine recombinase XerC OS=Escherichia coli (strain K12) GN=xerC PE=1 SV=1	P0A8P6	uniprot_ecoli_09052014.fasta	33868.8	1	2	2	2	6.12e-05	0.0772	possibly correct	TRUE	File:P091223_GC01.mzXML Scans:11451 RT:62.8623min Charge:2+ Fragmentation:cid	LLDIDINDPLAVR	R	D	0.994	52.7	26.2	43.9	2			734.15	1466.29	1467.89	2	-0.5954	277.6	3771.74	0	122	134	TRUE
Calero_Condensed_PID06122017	Cell_line	23A2V#1	P091223_GC01 (F067823)	RL3_ECOLI 50S ribosomal protein L3 OS=Escherichia coli (strain K12) GN=rplC PE=1 SV=1	P60438	uniprot_ecoli_09052014.fasta	22242.8	1	2	2	2	6.12e-05	0.0861	possibly correct	TRUE	File:P091223_GC01.mzXML Scans:4564 RT:24.7940min Charge:2+ Fragmentation:cid	DLANDGYR	K	A	0.939	40.1	26.6	23.5	2			462.55	923.085	924.048	2	0.04465	48.32	1487.64	0	39	46	TRUE
Calero_Condensed_PID06122017	Cell_line	23A2V#1	P091223_GC01 (F067823)	RL3_ECOLI 50S ribosomal protein L3 OS=Escherichia coli (strain K12) GN=rplC PE=1 SV=1	P60438	uniprot_ecoli_09052014.fasta	22242.8	1	2	2	2	6.12e-05	0.0861	possibly correct	TRUE	File:P091223_GC01.mzXML Scans:7670 RT:42.0205min Charge:2+ Fragmentation:cid	VTVQSLDVVR	R	V	0.997	70.8	27.6	51	2			558.46	1114.91	1116.08	2	-0.1654	-148.2	2521.23	0	170	179	TRUE
Calero_Condensed_PID06122017	Cell_line	23A2V#1	P091223_GC01 (F067823)	RS3_ECOLI 30S ribosomal protein S3 OS=Escherichia coli (strain K12) GN=rpsC PE=1 SV=2	P0A7V3	uniprot_ecoli_09052014.fasta	25983.5	1	10	12	13	0.000398	0.451	possibly correct	TRUE	File:P091223_GC01.mzXML Scans:7944 RT:43.5813min Charge:3+ Fragmentation:cid	ADIDYNTSEAHTTYGVIGVK	R	V	0.997	58	25.7	53.7	2			719.34	2155	2155.3	3	0.7073	-137	2614.88	0	180	199	TRUE
Calero_Condensed_PID06122017	Cell_line	23A2V#1	P091223_GC01 (F067823)	RS3_ECOLI 30S ribosomal protein S3 OS=Escherichia coli (strain K12) GN=rpsC PE=1 SV=2	P0A7V3	uniprot_ecoli_09052014.fasta	25983.5	1	10	12	13	0.000398	0.451	possibly correct	TRUE	File:P091223_GC01.mzXML Scans:7969 RT:43.7240min Charge:2+ Fragmentation:cid	ADIDYNTSEAHTTYGVIGVK	R	V	0.997	71.8	26.5	68	2			1077.88	2153.75	2155.3	2	-0.5454	212.3	2623.44	0	180	199	TRUE
Calero_Condensed_PID06122017	Cell_line	23A2V#1	P091223_GC01 (F067823)	RS3_ECOLI 30S ribosomal protein S3 OS=Escherichia coli (strain K12) GN=rpsC PE=1 SV=2	P0A7V3	uniprot_ecoli_09052014.fasta	25983.5	1	10	12	13	0.000398	0.451	possibly correct	TRUE	File:P091223_GC01.mzXML Scans:2733 RT:14.9358min Charge:2+ Fragmentation:cid	AVQNAMR	R	L	0.9	43.8	28.4	23.6	2			395.5	788.985	789.848	2	0.1446	183.1	896.145	0	137	143	TRUE
Calero_Condensed_PID06122017	Cell_line	23A2V#1	P091223_GC01 (F067823)	RS3_ECOLI 30S ribosomal protein S3 OS=Escherichia coli (strain K12) GN=rpsC PE=1 SV=2	P0A7V3	uniprot_ecoli_09052014.fasta	25983.5	1	10	12	13	0.000398	0.451	possibly correct	TRUE	File:P091223_GC01.mzXML Scans:8376 RT:46.0543min Charge:2+ Fragmentation:cid	EFADNLDSDFK	K	V	0.987	48.4	30.8	38.5	2			650.88	1299.75	1301.48	2	-0.7254	213.2	2763.26	0	28	38	TRUE
Calero_Condensed_PID06122017	Cell_line	23A2V#1	P091223_GC01 (F067823)	RS3_ECOLI 30S ribosomal protein S3 OS=Escherichia coli (strain K12) GN=rpsC PE=1 SV=2	P0A7V3	uniprot_ecoli_09052014.fasta	25983.5	1	10	12	13	0.000398	0.451	possibly correct	TRUE	File:P091223_GC01.mzXML Scans:6495 RT:35.4082min Charge:2+ Fragmentation:cid	GEILGGmAAVEQPEK	K	P	0.995	54.2	29.6	36.5	2		m7: Oxidation (+15.99)	773.79	1545.57	1545.72	2	0.8552	-95.36	2124.49	0	205	219	TRUE
Calero_Condensed_PID06122017	Cell_line	23A2V#1	P091223_GC01 (F067823)	RS3_ECOLI 30S ribosomal protein S3 OS=Escherichia coli (strain K12) GN=rpsC PE=1 SV=2	P0A7V3	uniprot_ecoli_09052014.fasta	25983.5	1	10	12	13	0.000398	0.451	possibly correct	TRUE	File:P091223_GC01.mzXML Scans:6342 RT:34.5607min Charge:3+ Fragmentation:cid	GEILGGmAAVEQPEKPAAQPK	K	K	0.964	39.4	26	25.9	2		m7: Oxidation (+15.99)	713.28	2136.82	2138.42	3	-0.5921	192.1	2073.64	0	205	225	TRUE
Calero_Condensed_PID06122017	Cell_line	23A2V#1	P091223_GC01 (F067823)	RS3_ECOLI 30S ribosomal protein S3 OS=Escherichia coli (strain K12) GN=rpsC PE=1 SV=2	P0A7V3	uniprot_ecoli_09052014.fasta	25983.5	1	10	12	13	0.000398	0.451	possibly correct	TRUE	File:P091223_GC01.mzXML Scans:9603 RT:52.8990min Charge:3+ Fragmentation:cid	KVVADIAGVPAQINIAEVR	R	K	0.997	58.8	27.5	44.7	2			655.34	1963	1964.19	3	-0.1827	-93.05	3173.94	0	89	107	TRUE
Calero_Condensed_PID06122017	Cell_line	23A2V#1	P091223_GC01 (F067823)	RS3_ECOLI 30S ribosomal protein S3 OS=Escherichia coli (strain K12) GN=rpsC PE=1 SV=2	P0A7V3	uniprot_ecoli_09052014.fasta	25983.5	1	10	12	13	0.000398	0.451	possibly correct	TRUE	File:P091223_GC01.mzXML Scans:4164 RT:22.6235min Charge:2+ Fragmentation:cid	LGGAEIAR	R	T	0.99	69.3	28.1	17.3	2			394.03	786.045	786.978	2	0.07465	94.85	1357.41	0	157	164	TRUE
Calero_Condensed_PID06122017	Cell_line	23A2V#1	P091223_GC01 (F067823)	RS3_ECOLI 30S ribosomal protein S3 OS=Escherichia coli (strain K12) GN=rpsC PE=1 SV=2	P0A7V3	uniprot_ecoli_09052014.fasta	25983.5	1	10	12	13	0.000398	0.451	possibly correct	TRUE	File:P091223_GC01.mzXML Scans:7914 RT:43.4115min Charge:2+ Fragmentation:cid	LVADSITSQLER	K	R	0.997	85.2	28.9	70.3	2			666.79	1331.57	1332.53	2	0.04465	33.51	2604.69	0	115	126	TRUE
Calero_Condensed_PID06122017	Cell_line	23A2V#1	P091223_GC01 (F067823)	RS3_ECOLI 30S ribosomal protein S3 OS=Escherichia coli (strain K12) GN=rpsC PE=1 SV=2	P0A7V3	uniprot_ecoli_09052014.fasta	25983.5	1	10	12	13	0.000398	0.451	possibly correct	TRUE	File:P091223_GC01.mzXML Scans:8403 RT:46.2108min Charge:2+ Fragmentation:cid	LVADSITSQLER	K	R	0.997	89.9	28.9	76.5	2			666.73	1331.45	1332.53	2	-0.07535	-56.55	2772.65	0	115	126	TRUE
Calero_Condensed_PID06122017	Cell_line	23A2V#1	P091223_GC01 (F067823)	RS3_ECOLI 30S ribosomal protein S3 OS=Escherichia coli (strain K12) GN=rpsC PE=1 SV=2	P0A7V3	uniprot_ecoli_09052014.fasta	25983.5	1	10	12	13	0.000398	0.451	possibly correct	TRUE	File:P091223_GC01.mzXML Scans:4063 RT:22.0820min Charge:2+ Fragmentation:cid	VPLHTLR	R	A	0.9	42.2	28	28.6	2			418.62	835.225	836.008	2	0.2246	268.6	1324.92	0	173	179	TRUE
Calero_Condensed_PID06122017	Cell_line	23A2V#1	P091223_GC01 (F067823)	RS3_ECOLI 30S ribosomal protein S3 OS=Escherichia coli (strain K12) GN=rpsC PE=1 SV=2	P0A7V3	uniprot_ecoli_09052014.fasta	25983.5	1	10	12	13	0.000398	0.451	possibly correct	TRUE	File:P091223_GC01.mzXML Scans:10619 RT:58.2832min Charge:3+ Fragmentation:cid	VVADIAGVPAQINIAEVR	K	K	0.969	40	29.2	33.6	2			613.13	1836.37	1835.99	3	1.387	209.3	3496.99	0	90	107	TRUE
Calero_Condensed_PID06122017	Cell_line	23A2V#1	P091223_GC01 (F067823)	RS3_ECOLI 30S ribosomal protein S3 OS=Escherichia coli (strain K12) GN=rpsC PE=1 SV=2	P0A7V3	uniprot_ecoli_09052014.fasta	25983.5	1	10	12	13	0.000398	0.451	possibly correct	TRUE	File:P091223_GC01.mzXML Scans:10561 RT:57.9818min Charge:2+ Fragmentation:cid	VVADIAGVPAQINIAEVR	K	K	0.997	65.6	29.7	60.2	2			918.69	1835.37	1835.99	2	0.3846	209.5	3478.91	0	90	107	TRUE
Calero_Condensed_PID06122017	Cell_line	23A2V#1	P091223_GC01 (F067823)	RS2_ECOLI 30S ribosomal protein S2 OS=Escherichia coli (strain K12) GN=rpsB PE=1 SV=2	P0A7V0	uniprot_ecoli_09052014.fasta	26744.3	1	5	6	8	0.000245	0.191	possibly correct	TRUE	File:P091223_GC01.mzXML Scans:5845 RT:31.7850min Charge:2+ Fragmentation:cid	DLETQSQDGTFDK	K	L	0.997	77.7	27.6	70.4	2			743.34	1484.67	1484.55	2	1.125	82.06	1907.1	0	116	128	TRUE
Calero_Condensed_PID06122017	Cell_line	23A2V#1	P091223_GC01 (F067823)	RS2_ECOLI 30S ribosomal protein S2 OS=Escherichia coli (strain K12) GN=rpsB PE=1 SV=2	P0A7V0	uniprot_ecoli_09052014.fasta	26744.3	1	5	6	8	0.000245	0.191	possibly correct	TRUE	File:P091223_GC01.mzXML Scans:7302 RT:39.9415min Charge:2+ Fragmentation:cid	ILFVGTK	K	R	0.9	44.2	29.1	18.5	2			389.22	776.425	778.038	2	-0.6054	511.1	2396.49	0	67	73	TRUE
Calero_Condensed_PID06122017	Cell_line	23A2V#1	P091223_GC01 (F067823)	RS2_ECOLI 30S ribosomal protein S2 OS=Escherichia coli (strain K12) GN=rpsB PE=1 SV=2	P0A7V0	uniprot_ecoli_09052014.fasta	26744.3	1	5	6	8	0.000245	0.191	possibly correct	TRUE	File:P091223_GC01.mzXML Scans:5731 RT:31.1485min Charge:3+ Fragmentation:cid	LKDLETQSQDGTFDK	R	L	0.988	43.9	26.6	32.2	2			575.99	1724.95	1725.95	3	0.007257	4.205	1868.91	0	114	128	TRUE
Calero_Condensed_PID06122017	Cell_line	23A2V#1	P091223_GC01 (F067823)	RS2_ECOLI 30S ribosomal protein S2 OS=Escherichia coli (strain K12) GN=rpsB PE=1 SV=2	P0A7V0	uniprot_ecoli_09052014.fasta	26744.3	1	5	6	8	0.000245	0.191	possibly correct	TRUE	File:P091223_GC01.mzXML Scans:6111 RT:33.2680min Charge:2+ Fragmentation:cid	LKDLETQSQDGTFDK	R	L	0.997	60.9	25.3	44.9	2			863.71	1725.41	1725.95	2	0.4646	269.1	1996.08	0	114	128	TRUE
Calero_Condensed_PID06122017	Cell_line	23A2V#1	P091223_GC01 (F067823)	RS2_ECOLI 30S ribosomal protein S2 OS=Escherichia coli (strain K12) GN=rpsB PE=1 SV=2	P0A7V0	uniprot_ecoli_09052014.fasta	26744.3	1	5	6	8	0.000245	0.191	possibly correct	TRUE	File:P091223_GC01.mzXML Scans:5742 RT:31.2103min Charge:2+ Fragmentation:cid	LKDLETQSQDGTFDK	R	L	0.997	76	26.6	55	2			863.61	1725.21	1725.95	2	0.2646	153.3	1872.62	0	114	128	TRUE
Calero_Condensed_PID06122017	Cell_line	23A2V#1	P091223_GC01 (F067823)	RS2_ECOLI 30S ribosomal protein S2 OS=Escherichia coli (strain K12) GN=rpsB PE=1 SV=2	P0A7V0	uniprot_ecoli_09052014.fasta	26744.3	1	5	6	8	0.000245	0.191	possibly correct	TRUE	File:P091223_GC01.mzXML Scans:10361 RT:56.9333min Charge:2+ Fragmentation:cid	SQDLASQAEESFVEAE	R	-	0.997	75.9	29	65.4	2			870.63	1739.25	1740.67	2	-0.4154	-238.7	3416	0	226	241	TRUE
Calero_Condensed_PID06122017	Cell_line	23A2V#1	P091223_GC01 (F067823)	RS2_ECOLI 30S ribosomal protein S2 OS=Escherichia coli (strain K12) GN=rpsB PE=1 SV=2	P0A7V0	uniprot_ecoli_09052014.fasta	26744.3	1	5	6	8	0.000245	0.191	possibly correct	TRUE	File:P091223_GC01.mzXML Scans:5660 RT:30.7515min Charge:2+ Fragmentation:cid	VHIINLEK	K	T	0.896	37.2	27.1	24	2			483.6	965.185	966.188	2	0.004648	4.811	1845.09	0	38	45	TRUE
Calero_Condensed_PID06122017	Cell_line	23A2V#1	P091223_GC01 (F067823)	RS2_ECOLI 30S ribosomal protein S2 OS=Escherichia coli (strain K12) GN=rpsB PE=1 SV=2	P0A7V0	uniprot_ecoli_09052014.fasta	26744.3	1	5	6	8	0.000245	0.191	possibly correct	TRUE	File:P091223_GC01.mzXML Scans:5710 RT:31.0323min Charge:2+ Fragmentation:cid	VHIINLEK	K	T	0.896	37.2	27.1	26.8	2			483.56	965.105	966.188	2	-0.07535	-77.99	1861.94	0	38	45	TRUE
Calero_Condensed_PID06122017	Cell_line	23A2V#1	P091223_GC01 (F067823)	OMPA_ECOLI Outer membrane protein A OS=Escherichia coli (strain K12) GN=ompA PE=1 SV=1	P0A910	uniprot_ecoli_09052014.fasta	37201	0.999	2	2	2	6.12e-05	0.0723	possibly correct	TRUE	File:P091223_GC01.mzXML Scans:8062 RT:44.2552min Charge:2+ Fragmentation:cid	DGSVVVLGYTDR	K	I	0.957	42.1	28.2	30.8	2			641.62	1281.23	1281.31	2	0.9246	-60.89	2655.31	0	252	263	TRUE
Calero_Condensed_PID06122017	Cell_line	23A2V#1	P091223_GC01 (F067823)	OMPA_ECOLI Outer membrane protein A OS=Escherichia coli (strain K12) GN=ompA PE=1 SV=1	P0A910	uniprot_ecoli_09052014.fasta	37201	0.999	2	2	2	6.12e-05	0.0723	possibly correct	TRUE	File:P091223_GC01.mzXML Scans:5811 RT:31.5980min Charge:2+ Fragmentation:cid	IGSDAYNQGLSER	R	R	0.984	47.3	27.9	32	2			706.32	1410.63	1410.56	2	1.075	50.95	1895.88	0	264	276	TRUE
Calero_Condensed_PID06122017	Cell_line	23A2V#1	P091223_GC01 (F067823)	ZNTR_ECOLI HTH-type transcriptional regulator ZntR OS=Escherichia coli (strain K12) GN=zntR PE=1 SV=1	P0ACS5	uniprot_ecoli_09052014.fasta	16179.5	1	3	4	4	0.000122	0.206	possibly correct	TRUE	File:P091223_GC01.mzXML Scans:5737 RT:31.1833min Charge:2+ Fragmentation:cid	LYTESDLQR	R	L	0.997	56	28.9	35.4	2			563.23	1124.45	1125.3	2	0.1546	137.4	1871	0	39	47	TRUE
Calero_Condensed_PID06122017	Cell_line	23A2V#1	P091223_GC01 (F067823)	ZNTR_ECOLI HTH-type transcriptional regulator ZntR OS=Escherichia coli (strain K12) GN=zntR PE=1 SV=1	P0ACS5	uniprot_ecoli_09052014.fasta	16179.5	1	3	4	4	0.000122	0.206	possibly correct	TRUE	File:P091223_GC01.mzXML Scans:6167 RT:33.5763min Charge:2+ Fragmentation:cid	MAEVTPDTIR	K	Y	0.981	46.5	27.5	22.9	2			567.11	1132.21	1133.29	2	-0.07535	-66.49	2014.58	0	10	19	TRUE
Calero_Condensed_PID06122017	Cell_line	23A2V#1	P091223_GC01 (F067823)	ZNTR_ECOLI HTH-type transcriptional regulator ZntR OS=Escherichia coli (strain K12) GN=zntR PE=1 SV=1	P0ACS5	uniprot_ecoli_09052014.fasta	16179.5	1	3	4	4	0.000122	0.206	possibly correct	TRUE	File:P091223_GC01.mzXML Scans:5281 RT:28.6887min Charge:2+ Fragmentation:cid	mAEVTPDTIR	K	Y	0.983	47	27.3	31.6	2		m1: Oxidation (+15.99)	575.57	1149.13	1149.29	2	0.8452	-136.9	1721.32	0	10	19	TRUE
Calero_Condensed_PID06122017	Cell_line	23A2V#1	P091223_GC01 (F067823)	ZNTR_ECOLI HTH-type transcriptional regulator ZntR OS=Escherichia coli (strain K12) GN=zntR PE=1 SV=1	P0ACS5	uniprot_ecoli_09052014.fasta	16179.5	1	3	4	4	0.000122	0.206	possibly correct	TRUE	File:P091223_GC01.mzXML Scans:9785 RT:53.8880min Charge:2+ Fragmentation:cid	QLGFSLESIR	R	E	0.997	86.5	27	60.1	2			575.49	1148.97	1150.43	2	-0.4554	-396	3233.28	0	56	65	TRUE
Calero_Condensed_PID06122017	Cell_line	23A2V#1	P091223_GC01 (F067823)	RS13_ECOLI 30S ribosomal protein S13 OS=Escherichia coli (strain K12) GN=rpsM PE=1 SV=2	P0A7S9	uniprot_ecoli_09052014.fasta	13100.1	1	3	3	3	9.18e-05	0.288	possibly correct	TRUE	File:P091223_GC01.mzXML Scans:8674 RT:47.7638min Charge:2+ Fragmentation:cid	AILAAAGIAEDVK	K	I	0.997	78.4	26.7	64.1	2			621.3	1240.59	1242.54	2	-0.9454	46.21	2865.83	0	32	44	TRUE
Calero_Condensed_PID06122017	Cell_line	23A2V#1	P091223_GC01 (F067823)	RS13_ECOLI 30S ribosomal protein S13 OS=Escherichia coli (strain K12) GN=rpsM PE=1 SV=2	P0A7S9	uniprot_ecoli_09052014.fasta	13100.1	1	3	3	3	9.18e-05	0.288	possibly correct	TRUE	File:P091223_GC01.mzXML Scans:6957 RT:38.0108min Charge:2+ Fragmentation:cid	FVVEGDLR	K	R	0.92	38.7	27.6	16.2	2			467.94	933.865	935.008	2	-0.1354	-144.8	2280.65	0	63	70	TRUE
Calero_Condensed_PID06122017	Cell_line	23A2V#1	P091223_GC01 (F067823)	RS13_ECOLI 30S ribosomal protein S13 OS=Escherichia coli (strain K12) GN=rpsM PE=1 SV=2	P0A7S9	uniprot_ecoli_09052014.fasta	13100.1	1	3	3	3	9.18e-05	0.288	possibly correct	TRUE	File:P091223_GC01.mzXML Scans:8027 RT:44.0550min Charge:2+ Fragmentation:cid	ISELSEGQIDTLR	K	D	0.997	58.1	27.2	37.6	2			731.33	1460.65	1461.73	2	-0.07535	-51.55	2643.3	0	45	57	TRUE
Calero_Condensed_PID06122017	Cell_line	23A2V#1	P091223_GC01 (F067823)	RL27_ECOLI 50S ribosomal protein L27 OS=Escherichia coli (strain K12) GN=rpmA PE=1 SV=2	P0A7L8	uniprot_ecoli_09052014.fasta	9124.6	1	2	2	2	6.12e-05	0.259	possibly correct	TRUE	File:P091223_GC01.mzXML Scans:9894 RT:54.4655min Charge:2+ Fragmentation:cid	FGGESVLAGSIIVR	R	Q	0.997	64.6	27.2	47.8	2			703.88	1405.75	1405.65	2	1.105	72.45	3267.93	0	26	39	TRUE
Calero_Condensed_PID06122017	Cell_line	23A2V#1	P091223_GC01 (F067823)	RL27_ECOLI 50S ribosomal protein L27 OS=Escherichia coli (strain K12) GN=rpmA PE=1 SV=2	P0A7L8	uniprot_ecoli_09052014.fasta	9124.6	1	2	2	2	6.12e-05	0.259	possibly correct	TRUE	File:P091223_GC01.mzXML Scans:7179 RT:39.2518min Charge:2+ Fragmentation:cid	KFISIEAE	R	-	0.99	51.2	26.6	13.8	2			468.86	935.705	937.178	2	-0.4654	-496.8	2355.11	0	78	85	TRUE
Calero_Condensed_PID06122017	Cell_line	23A2V#1	P091223_GC01 (F067823)	RS21_ECOLI 30S ribosomal protein S21 OS=Escherichia coli (strain K12) GN=rpsU PE=1 SV=2	P68679	uniprot_ecoli_09052014.fasta	8500.1	1	2	2	2	6.12e-05	0.282	possibly correct	TRUE	File:P091223_GC01.mzXML Scans:5536 RT:30.0507min Charge:2+ Fragmentation:cid	AGVLAEVR	K	R	0.99	52.4	27.9	28.2	2			407.83	813.645	814.868	2	-0.2154	-264.3	1803.04	0	26	33	TRUE
Calero_Condensed_PID06122017	Cell_line	23A2V#1	P091223_GC01 (F067823)	RS21_ECOLI 30S ribosomal protein S21 OS=Escherichia coli (strain K12) GN=rpsU PE=1 SV=2	P68679	uniprot_ecoli_09052014.fasta	8500.1	1	2	2	2	6.12e-05	0.282	possibly correct	TRUE	File:P091223_GC01.mzXML Scans:7776 RT:42.6225min Charge:3+ Fragmentation:cid	VRENEPFDVALR	K	R	0.997	63.4	27	44.4	2			482.56	1444.66	1445.56	3	0.1073	74.19	2557.35	0	6	17	TRUE
Calero_Condensed_PID06122017	Cell_line	23A2V#1	P091223_GC01 (F067823)	RS11_ECOLI 30S ribosomal protein S11 OS=Escherichia coli (strain K12) GN=rpsK PE=1 SV=2	P0A7R9	uniprot_ecoli_09052014.fasta	13845	1	2	2	3	9.18e-05	0.217	possibly correct	TRUE	File:P091223_GC01.mzXML Scans:8892 RT:48.9783min Charge:2+ Fragmentation:cid	QGNALGWATAGGSGFR	R	G	0.997	101	27.7	92.7	2			775.67	1549.33	1550.69	2	-0.3554	-229.2	2938.7	0	38	53	TRUE
Calero_Condensed_PID06122017	Cell_line	23A2V#1	P091223_GC01 (F067823)	RS11_ECOLI 30S ribosomal protein S11 OS=Escherichia coli (strain K12) GN=rpsK PE=1 SV=2	P0A7R9	uniprot_ecoli_09052014.fasta	13845	1	2	2	3	9.18e-05	0.217	possibly correct	TRUE	File:P091223_GC01.mzXML Scans:7017 RT:38.3483min Charge:2+ Fragmentation:cid	STPFAAQVAAER	K	C	0.908	37.9	27.9	24.6	2			624.61	1247.21	1248.31	2	-0.09535	-76.39	2300.9	0	58	69	TRUE
Calero_Condensed_PID06122017	Cell_line	23A2V#1	P091223_GC01 (F067823)	RS11_ECOLI 30S ribosomal protein S11 OS=Escherichia coli (strain K12) GN=rpsK PE=1 SV=2	P0A7R9	uniprot_ecoli_09052014.fasta	13845	1	2	2	3	9.18e-05	0.217	possibly correct	TRUE	File:P091223_GC01.mzXML Scans:6927 RT:37.8405min Charge:2+ Fragmentation:cid	STPFAAQVAAER	K	C	0.945	40.7	27.9	24.7	2			624.82	1247.63	1248.31	2	0.3246	260	2270.43	0	58	69	TRUE
Calero_Condensed_PID06122017	Cell_line	23A2V#1	P091223_GC01 (F067823)	RL14_ECOLI 50S ribosomal protein L14 OS=Escherichia coli (strain K12) GN=rplN PE=1 SV=1	P0ADY3	uniprot_ecoli_09052014.fasta	13541.2	1	5	7	11	0.000337	0.512	possibly correct	TRUE	File:P091223_GC01.mzXML Scans:8568 RT:47.1635min Charge:3+ Fragmentation:cid	FDGNAcVLLNNNSEQPIGTR	R	I	0.929	36.6	26.9	29.5	2		c6: Carbamidomethyl (+57.02)	740.55	2218.63	2220.42	3	-0.784	98.52	2829.81	0	79	98	TRUE
Calero_Condensed_PID06122017	Cell_line	23A2V#1	P091223_GC01 (F067823)	RL14_ECOLI 50S ribosomal protein L14 OS=Escherichia coli (strain K12) GN=rplN PE=1 SV=1	P0ADY3	uniprot_ecoli_09052014.fasta	13541.2	1	5	7	11	0.000337	0.512	possibly correct	TRUE	File:P091223_GC01.mzXML Scans:8584 RT:47.2542min Charge:2+ Fragmentation:cid	FDGNAcVLLNNNSEQPIGTR	R	I	0.996	55	26.3	42.8	2		c6: Carbamidomethyl (+57.02)	1110.59	2219.17	2220.42	2	-0.2467	-111.1	2835.25	0	79	98	TRUE
Calero_Condensed_PID06122017	Cell_line	23A2V#1	P091223_GC01 (F067823)	RL14_ECOLI 50S ribosomal protein L14 OS=Escherichia coli (strain K12) GN=rplN PE=1 SV=1	P0ADY3	uniprot_ecoli_09052014.fasta	13541.2	1	5	7	11	0.000337	0.512	possibly correct	TRUE	File:P091223_GC01.mzXML Scans:11312 RT:62.0740min Charge:2+ Fragmentation:cid	IISLAPEVL	K	-	0.984	47.4	26.7	37.8	2			478.11	954.205	955.268	2	-0.05535	-57.95	3724.44	0	115	123	TRUE
Calero_Condensed_PID06122017	Cell_line	23A2V#1	P091223_GC01 (F067823)	RL14_ECOLI 50S ribosomal protein L14 OS=Escherichia coli (strain K12) GN=rplN PE=1 SV=1	P0ADY3	uniprot_ecoli_09052014.fasta	13541.2	1	5	7	11	0.000337	0.512	possibly correct	TRUE	File:P091223_GC01.mzXML Scans:6390 RT:34.8242min Charge:3+ Fragmentation:cid	mIQEQTmLNVADNSGAR	-	R	0.941	37.3	26.3	21.3	2		m1: Oxidation (+15.99), m7: Oxidation (+15.99)	637.86	1910.56	1911.08	3	0.4885	255.5	2089.45	0	1	17	TRUE
Calero_Condensed_PID06122017	Cell_line	23A2V#1	P091223_GC01 (F067823)	RL14_ECOLI 50S ribosomal protein L14 OS=Escherichia coli (strain K12) GN=rplN PE=1 SV=1	P0ADY3	uniprot_ecoli_09052014.fasta	13541.2	1	5	7	11	0.000337	0.512	possibly correct	TRUE	File:P091223_GC01.mzXML Scans:7909 RT:43.3835min Charge:3+ Fragmentation:cid	mIQEQTMLNVADNSGAR	-	R	0.996	48.9	26.9	8.47	2		m1: Oxidation (+15.99)	632.19	1893.55	1895.08	3	-0.5221	253.7	2603.01	0	1	17	TRUE
Calero_Condensed_PID06122017	Cell_line	23A2V#1	P091223_GC01 (F067823)	RL14_ECOLI 50S ribosomal protein L14 OS=Escherichia coli (strain K12) GN=rplN PE=1 SV=1	P0ADY3	uniprot_ecoli_09052014.fasta	13541.2	1	5	7	11	0.000337	0.512	possibly correct	TRUE	File:P091223_GC01.mzXML Scans:6114 RT:33.2852min Charge:3+ Fragmentation:cid	mIQEQTmLNVADNSGAR	-	R	0.997	61.7	27	39.4	2		m1: Oxidation (+15.99), m7: Oxidation (+15.99)	637.81	1910.41	1911.08	3	0.3385	177.1	1997.11	0	1	17	TRUE
Calero_Condensed_PID06122017	Cell_line	23A2V#1	P091223_GC01 (F067823)	RL14_ECOLI 50S ribosomal protein L14 OS=Escherichia coli (strain K12) GN=rplN PE=1 SV=1	P0ADY3	uniprot_ecoli_09052014.fasta	13541.2	1	5	7	11	0.000337	0.512	possibly correct	TRUE	File:P091223_GC01.mzXML Scans:7866 RT:43.1390min Charge:2+ Fragmentation:cid	mIQEQTMLNVADNSGAR	-	R	0.997	82.9	27.6	42.2	2		m1: Oxidation (+15.99)	947.71	1893.41	1895.08	2	-0.6648	178.4	2588.34	0	1	17	TRUE
Calero_Condensed_PID06122017	Cell_line	23A2V#1	P091223_GC01 (F067823)	RL14_ECOLI 50S ribosomal protein L14 OS=Escherichia coli (strain K12) GN=rplN PE=1 SV=1	P0ADY3	uniprot_ecoli_09052014.fasta	13541.2	1	5	7	11	0.000337	0.512	possibly correct	TRUE	File:P091223_GC01.mzXML Scans:6129 RT:33.3662min Charge:2+ Fragmentation:cid	mIQEQTmLNVADNSGAR	-	R	0.997	83.9	25.9	66.3	2		m1: Oxidation (+15.99), m7: Oxidation (+15.99)	955.82	1909.63	1911.08	2	-0.4442	-232.5	2001.97	0	1	17	TRUE
Calero_Condensed_PID06122017	Cell_line	23A2V#1	P091223_GC01 (F067823)	RL14_ECOLI 50S ribosomal protein L14 OS=Escherichia coli (strain K12) GN=rplN PE=1 SV=1	P0ADY3	uniprot_ecoli_09052014.fasta	13541.2	1	5	7	11	0.000337	0.512	possibly correct	TRUE	File:P091223_GC01.mzXML Scans:3030 RT:16.5260min Charge:2+ Fragmentation:cid	RPDGSVIR	R	F	0.943	40.5	28	22.3	2			450.38	898.745	900.038	2	-0.2854	-317.1	991.558	0	71	78	TRUE
Calero_Condensed_PID06122017	Cell_line	23A2V#1	P091223_GC01 (F067823)	RL14_ECOLI 50S ribosomal protein L14 OS=Escherichia coli (strain K12) GN=rplN PE=1 SV=1	P0ADY3	uniprot_ecoli_09052014.fasta	13541.2	1	5	7	11	0.000337	0.512	possibly correct	TRUE	File:P091223_GC01.mzXML Scans:7606 RT:41.6562min Charge:2+ Fragmentation:cid	YAGVGDIIK	R	I	0.991	50.7	27.3	30.5	2			468.61	935.205	936.168	2	0.04465	47.69	2499.37	0	32	40	TRUE
Calero_Condensed_PID06122017	Cell_line	23A2V#1	P091223_GC01 (F067823)	RL14_ECOLI 50S ribosomal protein L14 OS=Escherichia coli (strain K12) GN=rplN PE=1 SV=1	P0ADY3	uniprot_ecoli_09052014.fasta	13541.2	1	5	7	11	0.000337	0.512	possibly correct	TRUE	File:P091223_GC01.mzXML Scans:7514 RT:41.1393min Charge:2+ Fragmentation:cid	YAGVGDIIK	R	I	0.997	68.9	27.2	37.9	2			468.39	934.765	936.168	2	-0.3954	-422.5	2468.36	0	32	40	TRUE
Calero_Condensed_PID06122017	Cell_line	23A2V#1	P091223_GC01 (F067823)	RS10_ECOLI 30S ribosomal protein S10 OS=Escherichia coli (strain K12) GN=rpsJ PE=1 SV=1	P0A7R5	uniprot_ecoli_09052014.fasta	11735.8	1	3	3	3	9.18e-05	0.34	possibly correct	TRUE	File:P091223_GC01.mzXML Scans:7688 RT:42.1228min Charge:3+ Fragmentation:cid	FTVLISPHVNK	R	D	0.947	37.8	27.3	24	2			419.42	1255.24	1255.46	3	0.7873	-171.5	2527.37	0	49	59	TRUE
Calero_Condensed_PID06122017	Cell_line	23A2V#1	P091223_GC01 (F067823)	RS10_ECOLI 30S ribosomal protein S10 OS=Escherichia coli (strain K12) GN=rpsJ PE=1 SV=1	P0A7R5	uniprot_ecoli_09052014.fasta	11735.8	1	3	3	3	9.18e-05	0.34	possibly correct	TRUE	File:P091223_GC01.mzXML Scans:8590 RT:47.2913min Charge:2+ Fragmentation:cid	LIDQATAEIVETAK	R	R	0.997	71.8	27.2	65.6	2			751.74	1501.47	1502.73	2	-0.2554	-170	2837.48	0	17	30	TRUE
Calero_Condensed_PID06122017	Cell_line	23A2V#1	P091223_GC01 (F067823)	RS10_ECOLI 30S ribosomal protein S10 OS=Escherichia coli (strain K12) GN=rpsJ PE=1 SV=1	P0A7R5	uniprot_ecoli_09052014.fasta	11735.8	1	3	3	3	9.18e-05	0.34	possibly correct	TRUE	File:P091223_GC01.mzXML Scans:6975 RT:38.1133min Charge:2+ Fragmentation:cid	LVDIVEPTEK	R	T	0.994	52.8	29.6	31.2	2			572.26	1142.51	1143.28	2	0.2346	205.2	2286.8	0	73	82	TRUE
Calero_Condensed_PID06122017	Cell_line	23A2V#1	P091223_GC01 (F067823)	RS12_ECOLI 30S ribosomal protein S12 OS=Escherichia coli (strain K12) GN=rpsL PE=1 SV=2	P0A7S3	uniprot_ecoli_09052014.fasta	13736.8	0.997	2	2	2	6.12e-05	0.145	possibly correct	TRUE	File:P091223_GC01.mzXML Scans:3996 RT:21.7335min Charge:2+ Fragmentation:cid	GALDcSGVK	R	D	0.956	42	27.9	20.7	2		c5: Carbamidomethyl (+57.02)	453.64	905.265	906.999	2	-0.7267	304.6	1304.01	0	100	108	TRUE
Calero_Condensed_PID06122017	Cell_line	23A2V#1	P091223_GC01 (F067823)	RS12_ECOLI 30S ribosomal protein S12 OS=Escherichia coli (strain K12) GN=rpsL PE=1 SV=2	P0A7S3	uniprot_ecoli_09052014.fasta	13736.8	0.997	2	2	2	6.12e-05	0.145	possibly correct	TRUE	File:P091223_GC01.mzXML Scans:2826 RT:15.4397min Charge:2+ Fragmentation:cid	MATVNQLVR	-	K	0.93	39.4	29.7	21	2			516.26	1030.51	1032.14	2	-0.6254	365.8	926.38	0	1	9	TRUE
Calero_Condensed_PID06122017	Cell_line	23A2V#2	P091224_GC02 (F067824)	RS3_ECOLI 30S ribosomal protein S3 OS=Escherichia coli (strain K12) GN=rpsC PE=1 SV=2	P0A7V3	uniprot_ecoli_09052014.fasta	25983.5	1	2	2	2	6.56e-05	0.0858	possibly correct	TRUE	File:P091224_GC02.mzXML Scans:4402 RT:24.5663min Charge:2+ Fragmentation:cid	LGGAEIAR	R	T	0.99	68.6	28.1	23.8	2			393.87	785.725	786.978	2	-0.2454	-311.9	1473.98	0	157	164	TRUE
Calero_Condensed_PID06122017	Cell_line	23A2V#2	P091224_GC02 (F067824)	RS3_ECOLI 30S ribosomal protein S3 OS=Escherichia coli (strain K12) GN=rpsC PE=1 SV=2	P0A7V3	uniprot_ecoli_09052014.fasta	25983.5	1	2	2	2	6.56e-05	0.0858	possibly correct	TRUE	File:P091224_GC02.mzXML Scans:8173 RT:45.9257min Charge:2+ Fragmentation:cid	LVADSITSQLER	K	R	0.997	82.8	28.9	72.1	2			666.66	1331.31	1332.53	2	-0.2154	-161.6	2755.54	0	115	126	TRUE
Calero_Condensed_PID06122017	Cell_line	23A2V#2	P091224_GC02 (F067824)	RL15_ECOLI 50S ribosomal protein L15 OS=Escherichia coli (strain K12) GN=rplO PE=1 SV=1	P02413	uniprot_ecoli_09052014.fasta	14981.1	0.971	1	1	1	3.28e-05	0.0972	possibly correct	TRUE	File:P091224_GC02.mzXML Scans:8431 RT:47.4202min Charge:2+ Fragmentation:cid	VILAGEVTTPVTVR	K	G	0.981	53.3	27.2	45.6	2			728.25	1454.49	1455.55	2	-0.05535	-38.03	2845.21	0	110	123	TRUE
Calero_Condensed_PID06122017	Cell_line	23A2V#2	P091224_GC02 (F067824)	RL28_ECOLI 50S ribosomal protein L28 OS=Escherichia coli (strain K12) GN=rpmB PE=1 SV=2	P0A7M2	uniprot_ecoli_09052014.fasta	9006.5	0.963	1	1	1	3.28e-05	0.128	possibly correct	TRUE	File:P091224_GC02.mzXML Scans:10388 RT:58.8583min Charge:2+ Fragmentation:cid	GIDTVLAELR	K	A	0.975	51.4	27.7	24.3	2			544.24	1086.47	1087.32	2	0.1546	142.2	3531.5	0	63	72	TRUE
Calero_Condensed_PID06122017	Cell_line	23A2V#2	P091224_GC02 (F067824)	LPP_ECOLI Major outer membrane lipoprotein Lpp OS=Escherichia coli (strain K12) GN=lpp PE=1 SV=1	P69776	uniprot_ecoli_09052014.fasta	8323.7	1	2	3	5	0.000164	0.333	possibly correct	TRUE	File:P091224_GC02.mzXML Scans:7284 RT:40.7992min Charge:3+ Fragmentation:cid	IDQLSSDVQTLNAK	K	V	0.942	38.7	27.4	24.5	2			511.6	1531.78	1532.73	3	0.05726	37.35	2447.95	0	27	40	TRUE
Calero_Condensed_PID06122017	Cell_line	23A2V#2	P091224_GC02 (F067824)	LPP_ECOLI Major outer membrane lipoprotein Lpp OS=Escherichia coli (strain K12) GN=lpp PE=1 SV=1	P69776	uniprot_ecoli_09052014.fasta	8323.7	1	2	3	5	0.000164	0.333	possibly correct	TRUE	File:P091224_GC02.mzXML Scans:7636 RT:42.8327min Charge:2+ Fragmentation:cid	IDQLSSDVQTLNAK	K	V	0.976	51.5	26.4	40.4	2			767.1	1532.19	1532.73	2	0.4646	303.1	2569.96	0	27	40	TRUE
Calero_Condensed_PID06122017	Cell_line	23A2V#2	P091224_GC02 (F067824)	LPP_ECOLI Major outer membrane lipoprotein Lpp OS=Escherichia coli (strain K12) GN=lpp PE=1 SV=1	P69776	uniprot_ecoli_09052014.fasta	8323.7	1	2	3	5	0.000164	0.333	possibly correct	TRUE	File:P091224_GC02.mzXML Scans:7458 RT:41.8027min Charge:2+ Fragmentation:cid	IDQLSSDVQTLNAK	K	V	0.993	60.5	27.2	52.4	2			767.21	1532.41	1532.73	2	0.6846	-207.4	2508.16	0	27	40	TRUE
Calero_Condensed_PID06122017	Cell_line	23A2V#2	P091224_GC02 (F067824)	LPP_ECOLI Major outer membrane lipoprotein Lpp OS=Escherichia coli (strain K12) GN=lpp PE=1 SV=1	P69776	uniprot_ecoli_09052014.fasta	8323.7	1	2	3	5	0.000164	0.333	possibly correct	TRUE	File:P091224_GC02.mzXML Scans:7269 RT:40.7145min Charge:2+ Fragmentation:cid	IDQLSSDVQTLNAK	K	V	0.997	70.2	26.8	44.7	2			766.7	1531.39	1532.73	2	-0.3354	-218.8	2442.87	0	27	40	TRUE
Calero_Condensed_PID06122017	Cell_line	23A2V#2	P091224_GC02 (F067824)	LPP_ECOLI Major outer membrane lipoprotein Lpp OS=Escherichia coli (strain K12) GN=lpp PE=1 SV=1	P69776	uniprot_ecoli_09052014.fasta	8323.7	1	2	3	5	0.000164	0.333	possibly correct	TRUE	File:P091224_GC02.mzXML Scans:5059 RT:28.2307min Charge:2+ Fragmentation:cid	VDQLSNDVNAmR	K	S	0.993	60.7	27.8	34.6	2		m11: Oxidation (+15.99)	689.69	1377.37	1378.42	2	-0.04475	-32.47	1693.84	0	41	52	TRUE
Calero_Condensed_PID06122017	Cell_line	23A2V#2	P091224_GC02 (F067824)	23A2V (BioMS Customized)	BMS079	uniprot_ecoli_09052014.fasta	26766.9	1	10	17	66	0.00217	0.632	possibly correct	TRUE	File:P091224_GC02.mzXML Scans:13178 RT:75.3585min Charge:2+ Fragmentation:cid	ALGFPESLVIQAYFAcEK	K	N	0.943	45.3	26.5	41.5	2		c16: Carbamidomethyl (+57.02)	1022.35	2042.69	2044.43	2	-0.7367	130.2	4521.51	0	192	209	TRUE
Calero_Condensed_PID06122017	Cell_line	23A2V#2	P091224_GC02 (F067824)	23A2V (BioMS Customized)	BMS079	uniprot_ecoli_09052014.fasta	26766.9	1	10	17	66	0.00217	0.632	possibly correct	TRUE	File:P091224_GC02.mzXML Scans:13102 RT:74.9100min Charge:3+ Fragmentation:cid	ALGFPESLVIQAYFAcEK	K	N	0.984	45	27.6	32	2		c16: Carbamidomethyl (+57.02)	682.08	2043.22	2044.43	3	-0.204	-99.81	4494.6	0	192	209	TRUE
Calero_Condensed_PID06122017	Cell_line	23A2V#2	P091224_GC02 (F067824)	23A2V (BioMS Customized)	BMS079	uniprot_ecoli_09052014.fasta	26766.9	1	10	17	66	0.00217	0.632	possibly correct	TRUE	File:P091224_GC02.mzXML Scans:13358 RT:76.4197min Charge:2+ Fragmentation:cid	ALGFPESLVIQAYFAcEK	K	N	0.991	59.2	27	50.1	2		c16: Carbamidomethyl (+57.02)	1022.1	2042.19	2044.43	2	-1.237	-114.5	4585.18	0	192	209	TRUE
Calero_Condensed_PID06122017	Cell_line	23A2V#2	P091224_GC02 (F067824)	23A2V (BioMS Customized)	BMS079	uniprot_ecoli_09052014.fasta	26766.9	1	10	17	66	0.00217	0.632	possibly correct	TRUE	File:P091224_GC02.mzXML Scans:13368 RT:76.4790min Charge:3+ Fragmentation:cid	ALGFPESLVIQAYFAcEK	K	N	0.994	50	26.9	38.6	2		c16: Carbamidomethyl (+57.02)	681.88	2042.62	2044.43	3	-0.804	97.22	4588.74	0	192	209	TRUE
Calero_Condensed_PID06122017	Cell_line	23A2V#2	P091224_GC02 (F067824)	23A2V (BioMS Customized)	BMS079	uniprot_ecoli_09052014.fasta	26766.9	1	10	17	66	0.00217	0.632	possibly correct	TRUE	File:P091224_GC02.mzXML Scans:13187 RT:75.4113min Charge:3+ Fragmentation:cid	ALGFPESLVIQAYFAcEK	K	N	0.996	52	26.8	44.6	2		c16: Carbamidomethyl (+57.02)	682.25	2043.73	2044.43	3	0.306	149.6	4524.68	0	192	209	TRUE
Calero_Condensed_PID06122017	Cell_line	23A2V#2	P091224_GC02 (F067824)	23A2V (BioMS Customized)	BMS079	uniprot_ecoli_09052014.fasta	26766.9	1	10	17	66	0.00217	0.632	possibly correct	TRUE	File:P091224_GC02.mzXML Scans:13270 RT:75.9037min Charge:2+ Fragmentation:cid	ALGFPESLVIQAYFAcEK	K	N	0.997	66.3	27.5	58.2	2		c16: Carbamidomethyl (+57.02)	1022.81	2043.61	2044.43	2	0.1833	89.67	4554.22	0	192	209	TRUE
Calero_Condensed_PID06122017	Cell_line	23A2V#2	P091224_GC02 (F067824)	23A2V (BioMS Customized)	BMS079	uniprot_ecoli_09052014.fasta	26766.9	1	10	17	66	0.00217	0.632	possibly correct	TRUE	File:P091224_GC02.mzXML Scans:13278 RT:75.9503min Charge:3+ Fragmentation:cid	ALGFPESLVIQAYFAcEK	K	N	0.997	55.8	27.6	40.9	2		c16: Carbamidomethyl (+57.02)	682.09	2043.25	2044.43	3	-0.174	-85.14	4557.02	0	192	209	TRUE
Calero_Condensed_PID06122017	Cell_line	23A2V#2	P091224_GC02 (F067824)	23A2V (BioMS Customized)	BMS079	uniprot_ecoli_09052014.fasta	26766.9	1	10	17	66	0.00217	0.632	possibly correct	TRUE	File:P091224_GC02.mzXML Scans:4139 RT:23.1095min Charge:2+ Fragmentation:cid	DQPQFQNmR	R	Q	0.925	43.1	28.6	22.3	2		m8: Oxidation (+15.99)	590.23	1178.45	1180.24	2	-0.7848	184.8	1386.57	0	100	108	TRUE
Calero_Condensed_PID06122017	Cell_line	23A2V#2	P091224_GC02 (F067824)	23A2V (BioMS Customized)	BMS079	uniprot_ecoli_09052014.fasta	26766.9	1	10	17	66	0.00217	0.632	possibly correct	TRUE	File:P091224_GC02.mzXML Scans:5635 RT:31.4565min Charge:2+ Fragmentation:cid	DQPQFQNMR	R	Q	0.976	51.6	29.9	38	2			582.32	1162.63	1164.24	2	-0.6054	341.5	1887.39	0	100	108	TRUE
Calero_Condensed_PID06122017	Cell_line	23A2V#2	P091224_GC02 (F067824)	23A2V (BioMS Customized)	BMS079	uniprot_ecoli_09052014.fasta	26766.9	1	10	17	66	0.00217	0.632	possibly correct	TRUE	File:P091224_GC02.mzXML Scans:4520 RT:25.2192min Charge:2+ Fragmentation:cid	DQPQFQNmR	R	Q	0.982	53.7	27	23	2		m8: Oxidation (+15.99)	590.85	1179.69	1180.24	2	0.4552	385.6	1513.15	0	100	108	TRUE
Calero_Condensed_PID06122017	Cell_line	23A2V#2	P091224_GC02 (F067824)	23A2V (BioMS Customized)	BMS079	uniprot_ecoli_09052014.fasta	26766.9	1	10	17	66	0.00217	0.632	possibly correct	TRUE	File:P091224_GC02.mzXML Scans:4322 RT:24.1240min Charge:2+ Fragmentation:cid	DQPQFQNmR	R	Q	0.983	54.3	28.6	29.7	2		m8: Oxidation (+15.99)	590.32	1178.63	1180.24	2	-0.6048	337.4	1447.44	0	100	108	TRUE
Calero_Condensed_PID06122017	Cell_line	23A2V#2	P091224_GC02 (F067824)	23A2V (BioMS Customized)	BMS079	uniprot_ecoli_09052014.fasta	26766.9	1	10	17	66	0.00217	0.632	possibly correct	TRUE	File:P091224_GC02.mzXML Scans:4420 RT:24.6667min Charge:2+ Fragmentation:cid	DQPQFQNmR	R	Q	0.991	59.1	27.2	40.4	2		m8: Oxidation (+15.99)	590.79	1179.57	1180.24	2	0.3352	284	1480	0	100	108	TRUE
Calero_Condensed_PID06122017	Cell_line	23A2V#2	P091224_GC02 (F067824)	23A2V (BioMS Customized)	BMS079	uniprot_ecoli_09052014.fasta	26766.9	1	10	17	66	0.00217	0.632	possibly correct	TRUE	File:P091224_GC02.mzXML Scans:4222 RT:23.5712min Charge:2+ Fragmentation:cid	DQPQFQNmR	R	Q	0.997	68.7	26.8	47.7	2		m8: Oxidation (+15.99)	590.41	1178.81	1180.24	2	-0.4248	-360	1414.27	0	100	108	TRUE
Calero_Condensed_PID06122017	Cell_line	23A2V#2	P091224_GC02 (F067824)	23A2V (BioMS Customized)	BMS079	uniprot_ecoli_09052014.fasta	26766.9	1	10	17	66	0.00217	0.632	possibly correct	TRUE	File:P091224_GC02.mzXML Scans:13447 RT:76.9430min Charge:2+ Fragmentation:cid	EPYNEWTLELLEELK	R	S	0.935	44.2	26.9	34.1	2			954.33	1906.65	1907.24	2	0.4146	217.4	4616.58	0	13	27	TRUE
Calero_Condensed_PID06122017	Cell_line	23A2V#2	P091224_GC02 (F067824)	23A2V (BioMS Customized)	BMS079	uniprot_ecoli_09052014.fasta	26766.9	1	10	17	66	0.00217	0.632	possibly correct	TRUE	File:P091224_GC02.mzXML Scans:13528 RT:77.4193min Charge:3+ Fragmentation:cid	EPYNEWTLELLEELK	R	S	0.937	38.2	29.6	23.7	2			636.64	1906.9	1907.24	3	0.6673	-175.8	4645.16	0	13	27	TRUE
Calero_Condensed_PID06122017	Cell_line	23A2V#2	P091224_GC02 (F067824)	23A2V (BioMS Customized)	BMS079	uniprot_ecoli_09052014.fasta	26766.9	1	10	17	66	0.00217	0.632	possibly correct	TRUE	File:P091224_GC02.mzXML Scans:13935 RT:79.8267min Charge:3+ Fragmentation:cid	EPYNEWTLELLEELK	R	S	0.961	40.6	29.6	24.1	2			636.79	1907.35	1907.24	3	1.117	60.01	4789.6	0	13	27	TRUE
Calero_Condensed_PID06122017	Cell_line	23A2V#2	P091224_GC02 (F067824)	23A2V (BioMS Customized)	BMS079	uniprot_ecoli_09052014.fasta	26766.9	1	10	17	66	0.00217	0.632	possibly correct	TRUE	File:P091224_GC02.mzXML Scans:13537 RT:77.4710min Charge:2+ Fragmentation:cid	EPYNEWTLELLEELK	R	S	0.972	50.5	29.6	42.2	2			954.67	1907.33	1907.24	2	1.095	48.17	4648.26	0	13	27	TRUE
Calero_Condensed_PID06122017	Cell_line	23A2V#2	P091224_GC02 (F067824)	23A2V (BioMS Customized)	BMS079	uniprot_ecoli_09052014.fasta	26766.9	1	10	17	66	0.00217	0.632	possibly correct	TRUE	File:P091224_GC02.mzXML Scans:14014 RT:80.2905min Charge:2+ Fragmentation:cid	EPYNEWTLELLEELK	R	S	0.973	50.9	29.6	33.7	2			954.7	1907.39	1907.24	2	1.155	79.61	4817.43	0	13	27	TRUE
Calero_Condensed_PID06122017	Cell_line	23A2V#2	P091224_GC02 (F067824)	23A2V (BioMS Customized)	BMS079	uniprot_ecoli_09052014.fasta	26766.9	1	10	17	66	0.00217	0.632	possibly correct	TRUE	File:P091224_GC02.mzXML Scans:13295 RT:76.0495min Charge:2+ Fragmentation:cid	EPYNEWTLELLEELKSEAVR	R	H	0.915	42.2	25.3	39	2			1225.15	2448.29	2449.77	2	-0.4754	-194.1	4562.97	0	13	32	TRUE
Calero_Condensed_PID06122017	Cell_line	23A2V#2	P091224_GC02 (F067824)	23A2V (BioMS Customized)	BMS079	uniprot_ecoli_09052014.fasta	26766.9	1	10	17	66	0.00217	0.632	possibly correct	TRUE	File:P091224_GC02.mzXML Scans:13262 RT:75.8562min Charge:3+ Fragmentation:cid	EPYNEWTLELLEELKSEAVR	R	H	0.983	44.7	26.5	34.9	2			816.84	2447.5	2449.77	3	-1.263	-106.2	4551.37	0	13	32	TRUE
Calero_Condensed_PID06122017	Cell_line	23A2V#2	P091224_GC02 (F067824)	23A2V (BioMS Customized)	BMS079	uniprot_ecoli_09052014.fasta	26766.9	1	10	17	66	0.00217	0.632	possibly correct	TRUE	File:P091224_GC02.mzXML Scans:13348 RT:76.3610min Charge:3+ Fragmentation:cid	EPYNEWTLELLEELKSEAVR	R	H	0.991	47.8	26.5	37.2	2			817.35	2449.03	2449.77	3	0.2673	109.1	4581.66	0	13	32	TRUE
Calero_Condensed_PID06122017	Cell_line	23A2V#2	P091224_GC02 (F067824)	23A2V (BioMS Customized)	BMS079	uniprot_ecoli_09052014.fasta	26766.9	1	10	17	66	0.00217	0.632	possibly correct	TRUE	File:P091224_GC02.mzXML Scans:9785 RT:55.3190min Charge:3+ Fragmentation:cid	HSGGSGGSATEAAGENPLEFLR	R	D	0.964	41	26.5	28.4	2			715.87	2144.59	2145.27	3	0.3273	152.5	3319.14	0	78	99	TRUE
Calero_Condensed_PID06122017	Cell_line	23A2V#2	P091224_GC02 (F067824)	23A2V (BioMS Customized)	BMS079	uniprot_ecoli_09052014.fasta	26766.9	1	10	17	66	0.00217	0.632	possibly correct	TRUE	File:P091224_GC02.mzXML Scans:9047 RT:51.0098min Charge:3+ Fragmentation:cid	HSGGSGGSATEAAGENPLEFLR	R	D	0.973	42.3	25.5	30.8	2			715.66	2143.96	2145.27	3	-0.3027	-141.1	3060.59	0	78	99	TRUE
Calero_Condensed_PID06122017	Cell_line	23A2V#2	P091224_GC02 (F067824)	23A2V (BioMS Customized)	BMS079	uniprot_ecoli_09052014.fasta	26766.9	1	10	17	66	0.00217	0.632	possibly correct	TRUE	File:P091224_GC02.mzXML Scans:10400 RT:58.9310min Charge:3+ Fragmentation:cid	HSGGSGGSATEAAGENPLEFLR	R	D	0.98	43.9	26.5	33.2	2			715.82	2144.44	2145.27	3	0.1773	82.62	3535.86	0	78	99	TRUE
Calero_Condensed_PID06122017	Cell_line	23A2V#2	P091224_GC02 (F067824)	23A2V (BioMS Customized)	BMS079	uniprot_ecoli_09052014.fasta	26766.9	1	10	17	66	0.00217	0.632	possibly correct	TRUE	File:P091224_GC02.mzXML Scans:8563 RT:48.1835min Charge:3+ Fragmentation:cid	HSGGSGGSATEAAGENPLEFLR	R	D	0.983	44.7	25.9	30	2			715.28	2142.82	2145.27	3	-1.443	-205.2	2891.01	0	78	99	TRUE
Calero_Condensed_PID06122017	Cell_line	23A2V#2	P091224_GC02 (F067824)	23A2V (BioMS Customized)	BMS079	uniprot_ecoli_09052014.fasta	26766.9	1	10	17	66	0.00217	0.632	possibly correct	TRUE	File:P091224_GC02.mzXML Scans:8473 RT:47.6627min Charge:3+ Fragmentation:cid	HSGGSGGSATEAAGENPLEFLR	R	D	0.991	47.7	25.5	42.8	2			715.63	2143.87	2145.27	3	-0.3927	-183.1	2859.76	0	78	99	TRUE
Calero_Condensed_PID06122017	Cell_line	23A2V#2	P091224_GC02 (F067824)	23A2V (BioMS Customized)	BMS079	uniprot_ecoli_09052014.fasta	26766.9	1	10	17	66	0.00217	0.632	possibly correct	TRUE	File:P091224_GC02.mzXML Scans:10038 RT:56.8073min Charge:3+ Fragmentation:cid	HSGGSGGSATEAAGENPLEFLR	R	D	0.991	47.9	26.5	19.5	2			715.89	2144.65	2145.27	3	0.3873	180.5	3408.44	0	78	99	TRUE
Calero_Condensed_PID06122017	Cell_line	23A2V#2	P091224_GC02 (F067824)	23A2V (BioMS Customized)	BMS079	uniprot_ecoli_09052014.fasta	26766.9	1	10	17	66	0.00217	0.632	possibly correct	TRUE	File:P091224_GC02.mzXML Scans:9365 RT:52.8587min Charge:2+ Fragmentation:cid	HSGGSGGSATEAAGENPLEFLR	R	D	0.992	59.3	25.9	55.3	2			1073.41	2144.81	2145.27	2	0.5446	-213.5	3171.52	0	78	99	TRUE
Calero_Condensed_PID06122017	Cell_line	23A2V#2	P091224_GC02 (F067824)	23A2V (BioMS Customized)	BMS079	uniprot_ecoli_09052014.fasta	26766.9	1	10	17	66	0.00217	0.632	possibly correct	TRUE	File:P091224_GC02.mzXML Scans:10727 RT:60.8650min Charge:3+ Fragmentation:cid	HSGGSGGSATEAAGENPLEFLR	R	D	0.996	51.4	25.6	40	2			715.62	2143.84	2145.27	3	-0.4227	-197.1	3651.9	0	78	99	TRUE
Calero_Condensed_PID06122017	Cell_line	23A2V#2	P091224_GC02 (F067824)	23A2V (BioMS Customized)	BMS079	uniprot_ecoli_09052014.fasta	26766.9	1	10	17	66	0.00217	0.632	possibly correct	TRUE	File:P091224_GC02.mzXML Scans:10173 RT:57.5977min Charge:2+ Fragmentation:cid	HSGGSGGSATEAAGENPLEFLR	R	D	0.997	69.9	26.7	68.7	2			1072.81	2143.61	2145.27	2	-0.6554	162	3455.86	0	78	99	TRUE
Calero_Condensed_PID06122017	Cell_line	23A2V#2	P091224_GC02 (F067824)	23A2V (BioMS Customized)	BMS079	uniprot_ecoli_09052014.fasta	26766.9	1	10	17	66	0.00217	0.632	possibly correct	TRUE	File:P091224_GC02.mzXML Scans:9934 RT:56.1998min Charge:3+ Fragmentation:cid	HSGGSGGSATEAAGENPLEFLR	R	D	0.997	55.1	26.3	41.6	2			715.91	2144.71	2145.27	3	0.4473	208.4	3371.99	0	78	99	TRUE
Calero_Condensed_PID06122017	Cell_line	23A2V#2	P091224_GC02 (F067824)	23A2V (BioMS Customized)	BMS079	uniprot_ecoli_09052014.fasta	26766.9	1	10	17	66	0.00217	0.632	possibly correct	TRUE	File:P091224_GC02.mzXML Scans:7466 RT:41.8488min Charge:3+ Fragmentation:cid	HSGGSGGSATEAAGENPLEFLR	R	D	0.997	58.4	26.4	41.7	2			715.74	2144.2	2145.27	3	-0.06274	-29.25	2510.93	0	78	99	TRUE
Calero_Condensed_PID06122017	Cell_line	23A2V#2	P091224_GC02 (F067824)	23A2V (BioMS Customized)	BMS079	uniprot_ecoli_09052014.fasta	26766.9	1	10	17	66	0.00217	0.632	possibly correct	TRUE	File:P091224_GC02.mzXML Scans:8101 RT:45.5092min Charge:3+ Fragmentation:cid	HSGGSGGSATEAAGENPLEFLR	R	D	0.997	58.4	26	42.9	2			715.69	2144.05	2145.27	3	-0.2127	-99.18	2730.55	0	78	99	TRUE
Calero_Condensed_PID06122017	Cell_line	23A2V#2	P091224_GC02 (F067824)	23A2V (BioMS Customized)	BMS079	uniprot_ecoli_09052014.fasta	26766.9	1	10	17	66	0.00217	0.632	possibly correct	TRUE	File:P091224_GC02.mzXML Scans:10169 RT:57.5768min Charge:3+ Fragmentation:cid	HSGGSGGSATEAAGENPLEFLR	R	D	0.997	59	26.5	49	2			715.86	2144.56	2145.27	3	0.2973	138.5	3454.61	0	78	99	TRUE
Calero_Condensed_PID06122017	Cell_line	23A2V#2	P091224_GC02 (F067824)	23A2V (BioMS Customized)	BMS079	uniprot_ecoli_09052014.fasta	26766.9	1	10	17	66	0.00217	0.632	possibly correct	TRUE	File:P091224_GC02.mzXML Scans:9523 RT:53.7860min Charge:3+ Fragmentation:cid	HSGGSGGSATEAAGENPLEFLR	R	D	0.997	60.1	26.5	47	2			715.84	2144.5	2145.27	3	0.2373	110.6	3227.16	0	78	99	TRUE
Calero_Condensed_PID06122017	Cell_line	23A2V#2	P091224_GC02 (F067824)	23A2V (BioMS Customized)	BMS079	uniprot_ecoli_09052014.fasta	26766.9	1	10	17	66	0.00217	0.632	possibly correct	TRUE	File:P091224_GC02.mzXML Scans:9253 RT:52.2120min Charge:3+ Fragmentation:cid	HSGGSGGSATEAAGENPLEFLR	R	D	0.997	64.7	26.5	51.3	2			715.89	2144.65	2145.27	3	0.3873	180.5	3132.72	0	78	99	TRUE
Calero_Condensed_PID06122017	Cell_line	23A2V#2	P091224_GC02 (F067824)	23A2V (BioMS Customized)	BMS079	uniprot_ecoli_09052014.fasta	26766.9	1	10	17	66	0.00217	0.632	possibly correct	TRUE	File:P091224_GC02.mzXML Scans:9163 RT:51.6860min Charge:3+ Fragmentation:cid	HSGGSGGSATEAAGENPLEFLR	R	D	0.997	64.7	26.5	48.8	2			715.8	2144.38	2145.27	3	0.1173	54.66	3101.16	0	78	99	TRUE
Calero_Condensed_PID06122017	Cell_line	23A2V#2	P091224_GC02 (F067824)	23A2V (BioMS Customized)	BMS079	uniprot_ecoli_09052014.fasta	26766.9	1	10	17	66	0.00217	0.632	possibly correct	TRUE	File:P091224_GC02.mzXML Scans:9271 RT:52.3167min Charge:2+ Fragmentation:cid	HSGGSGGSATEAAGENPLEFLR	R	D	0.997	89.8	25.4	87.4	2			1072.95	2143.89	2145.27	2	-0.3754	-175	3139	0	78	99	TRUE
Calero_Condensed_PID06122017	Cell_line	23A2V#2	P091224_GC02 (F067824)	23A2V (BioMS Customized)	BMS079	uniprot_ecoli_09052014.fasta	26766.9	1	10	17	66	0.00217	0.632	possibly correct	TRUE	File:P091224_GC02.mzXML Scans:9181 RT:51.7933min Charge:2+ Fragmentation:cid	HSGGSGGSATEAAGENPLEFLR	R	D	0.997	97.3	26.4	94.3	2			1073.11	2144.21	2145.27	2	-0.05535	-25.8	3107.6	0	78	99	TRUE
Calero_Condensed_PID06122017	Cell_line	23A2V#2	P091224_GC02 (F067824)	23A2V (BioMS Customized)	BMS079	uniprot_ecoli_09052014.fasta	26766.9	1	10	17	66	0.00217	0.632	possibly correct	TRUE	File:P091224_GC02.mzXML Scans:9343 RT:52.7305min Charge:3+ Fragmentation:cid	HSGGSGGSATEAAGENPLEFLR	R	D	0.997	82.8	26.3	68.2	2			715.92	2144.74	2145.27	3	0.4773	222.4	3163.83	0	78	99	TRUE
Calero_Condensed_PID06122017	Cell_line	23A2V#2	P091224_GC02 (F067824)	23A2V (BioMS Customized)	BMS079	uniprot_ecoli_09052014.fasta	26766.9	1	10	17	66	0.00217	0.632	possibly correct	TRUE	File:P091224_GC02.mzXML Scans:11656 RT:66.3480min Charge:3+ Fragmentation:cid	ILQQLLFIHFR	R	I	0.941	38.6	28.1	18.9	2			477.26	1428.76	1428.92	3	0.8473	-108.7	3980.88	0	63	73	TRUE
Calero_Condensed_PID06122017	Cell_line	23A2V#2	P091224_GC02 (F067824)	23A2V (BioMS Customized)	BMS079	uniprot_ecoli_09052014.fasta	26766.9	1	10	17	66	0.00217	0.632	possibly correct	TRUE	File:P091224_GC02.mzXML Scans:11597 RT:66.0037min Charge:2+ Fragmentation:cid	ILQQLLFIHFR	R	I	0.964	48.6	28	26.3	2			714.96	1427.91	1428.92	2	-0.005352	-3.745	3960.22	0	63	73	TRUE
Calero_Condensed_PID06122017	Cell_line	23A2V#2	P091224_GC02 (F067824)	23A2V (BioMS Customized)	BMS079	uniprot_ecoli_09052014.fasta	26766.9	1	10	17	66	0.00217	0.632	possibly correct	TRUE	File:P091224_GC02.mzXML Scans:11899 RT:67.7857min Charge:3+ Fragmentation:cid	ILQQLLFIHFR	R	I	0.982	44.3	28.1	28.1	2			477.25	1428.73	1428.92	3	0.8173	-129.7	4067.14	0	63	73	TRUE
Calero_Condensed_PID06122017	Cell_line	23A2V#2	P091224_GC02 (F067824)	23A2V (BioMS Customized)	BMS079	uniprot_ecoli_09052014.fasta	26766.9	1	10	17	66	0.00217	0.632	possibly correct	TRUE	File:P091224_GC02.mzXML Scans:11809 RT:67.2532min Charge:3+ Fragmentation:cid	ILQQLLFIHFR	R	I	0.984	44.9	28.1	28.9	2			477.26	1428.76	1428.92	3	0.8473	-108.7	4035.19	0	63	73	TRUE
Calero_Condensed_PID06122017	Cell_line	23A2V#2	P091224_GC02 (F067824)	23A2V (BioMS Customized)	BMS079	uniprot_ecoli_09052014.fasta	26766.9	1	10	17	66	0.00217	0.632	possibly correct	TRUE	File:P091224_GC02.mzXML Scans:11572 RT:65.8593min Charge:3+ Fragmentation:cid	ILQQLLFIHFR	R	I	0.986	45.4	28	32.2	2			476.98	1427.92	1428.92	3	0.007257	5.079	3951.56	0	63	73	TRUE
Calero_Condensed_PID06122017	Cell_line	23A2V#2	P091224_GC02 (F067824)	23A2V (BioMS Customized)	BMS079	uniprot_ecoli_09052014.fasta	26766.9	1	10	17	66	0.00217	0.632	possibly correct	TRUE	File:P091224_GC02.mzXML Scans:11269 RT:64.0827min Charge:3+ Fragmentation:cid	ILQQLLFIHFR	R	I	0.99	47	28.1	32.3	2			476.97	1427.89	1428.92	3	-0.02274	-15.92	3844.96	0	63	73	TRUE
Calero_Condensed_PID06122017	Cell_line	23A2V#2	P091224_GC02 (F067824)	23A2V (BioMS Customized)	BMS079	uniprot_ecoli_09052014.fasta	26766.9	1	10	17	66	0.00217	0.632	possibly correct	TRUE	File:P091224_GC02.mzXML Scans:11449 RT:65.1317min Charge:3+ Fragmentation:cid	ILQQLLFIHFR	R	I	0.991	47.6	27.7	33.9	2			477.01	1428.01	1428.92	3	0.09726	68.06	3907.9	0	63	73	TRUE
Calero_Condensed_PID06122017	Cell_line	23A2V#2	P091224_GC02 (F067824)	23A2V (BioMS Customized)	BMS079	uniprot_ecoli_09052014.fasta	26766.9	1	10	17	66	0.00217	0.632	possibly correct	TRUE	File:P091224_GC02.mzXML Scans:11865 RT:67.5853min Charge:2+ Fragmentation:cid	ILQQLLFIHFR	R	I	0.993	60.7	28.1	37.7	2			714.74	1427.47	1428.92	2	-0.4454	-311.8	4055.12	0	63	73	TRUE
Calero_Condensed_PID06122017	Cell_line	23A2V#2	P091224_GC02 (F067824)	23A2V (BioMS Customized)	BMS079	uniprot_ecoli_09052014.fasta	26766.9	1	10	17	66	0.00217	0.632	possibly correct	TRUE	File:P091224_GC02.mzXML Scans:11341 RT:64.4967min Charge:2+ Fragmentation:cid	ILQQLLFIHFR	R	I	0.995	63.4	28.1	38.5	2			714.78	1427.55	1428.92	2	-0.3654	-255.7	3869.8	0	63	73	TRUE
Calero_Condensed_PID06122017	Cell_line	23A2V#2	P091224_GC02 (F067824)	23A2V (BioMS Customized)	BMS079	uniprot_ecoli_09052014.fasta	26766.9	1	10	17	66	0.00217	0.632	possibly correct	TRUE	File:P091224_GC02.mzXML Scans:11359 RT:64.6005min Charge:3+ Fragmentation:cid	ILQQLLFIHFR	R	I	0.996	51.3	27.1	43.7	2			477.06	1428.16	1428.92	3	0.2473	173	3876.03	0	63	73	TRUE
Calero_Condensed_PID06122017	Cell_line	23A2V#2	P091224_GC02 (F067824)	23A2V (BioMS Customized)	BMS079	uniprot_ecoli_09052014.fasta	26766.9	1	10	17	66	0.00217	0.632	possibly correct	TRUE	File:P091224_GC02.mzXML Scans:12100 RT:68.9738min Charge:3+ Fragmentation:cid	IWLHNLGQHIYETYGDTWAGVEAIIR	R	I	0.997	59.9	25.4	49.5	2			1020.03	3057.07	3057.5	3	0.5773	-139.1	4138.43	0	37	62	TRUE
Calero_Condensed_PID06122017	Cell_line	23A2V#2	P091224_GC02 (F067824)	23A2V (BioMS Customized)	BMS079	uniprot_ecoli_09052014.fasta	26766.9	1	10	17	66	0.00217	0.632	possibly correct	TRUE	File:P091224_GC02.mzXML Scans:13040 RT:74.5428min Charge:3+ Fragmentation:cid	IWLHNLGQHIYETYGDTWAGVEAIIR	R	I	0.997	72.4	25.8	59.4	2			1020.12	3057.34	3057.5	3	0.8473	-50.84	4472.57	0	37	62	TRUE
Calero_Condensed_PID06122017	Cell_line	23A2V#2	P091224_GC02 (F067824)	23A2V (BioMS Customized)	BMS079	uniprot_ecoli_09052014.fasta	26766.9	1	10	17	66	0.00217	0.632	possibly correct	TRUE	File:P091224_GC02.mzXML Scans:3387 RT:18.9385min Charge:2+ Fragmentation:cid	mEQAPEDQGPQR	-	E	0.933	44	27.3	27.2	2		m1: Oxidation (+15.99)	702.15	1402.29	1402.39	2	0.9052	-69.47	1136.31	0	1	12	TRUE
Calero_Condensed_PID06122017	Cell_line	23A2V#2	P091224_GC02 (F067824)	23A2V (BioMS Customized)	BMS079	uniprot_ecoli_09052014.fasta	26766.9	1	10	17	66	0.00217	0.632	possibly correct	TRUE	File:P091224_GC02.mzXML Scans:3583 RT:20.0237min Charge:2+ Fragmentation:cid	mEQAPEDQGPQR	-	E	0.937	44.5	26.8	34.8	2		m1: Oxidation (+15.99)	702.12	1402.23	1402.39	2	0.8452	-112.2	1201.42	0	1	12	TRUE
Calero_Condensed_PID06122017	Cell_line	23A2V#2	P091224_GC02 (F067824)	23A2V (BioMS Customized)	BMS079	uniprot_ecoli_09052014.fasta	26766.9	1	10	17	66	0.00217	0.632	possibly correct	TRUE	File:P091224_GC02.mzXML Scans:3289 RT:18.3992min Charge:2+ Fragmentation:cid	mEQAPEDQGPQR	-	E	0.948	45.9	28.8	32.6	2		m1: Oxidation (+15.99)	701.33	1400.65	1402.39	2	-0.7348	191.2	1103.95	0	1	12	TRUE
Calero_Condensed_PID06122017	Cell_line	23A2V#2	P091224_GC02 (F067824)	23A2V (BioMS Customized)	BMS079	uniprot_ecoli_09052014.fasta	26766.9	1	10	17	66	0.00217	0.632	possibly correct	TRUE	File:P091224_GC02.mzXML Scans:3484 RT:19.4757min Charge:2+ Fragmentation:cid	mEQAPEDQGPQR	-	E	0.958	47.4	28.8	37.4	2		m1: Oxidation (+15.99)	701.67	1401.33	1402.39	2	-0.05475	-39.04	1168.54	0	1	12	TRUE
Calero_Condensed_PID06122017	Cell_line	23A2V#2	P091224_GC02 (F067824)	23A2V (BioMS Customized)	BMS079	uniprot_ecoli_09052014.fasta	26766.9	1	10	17	66	0.00217	0.632	possibly correct	TRUE	File:P091224_GC02.mzXML Scans:4610 RT:25.7172min Charge:2+ Fragmentation:cid	mEQAPEDQGPQR	-	E	0.959	47.6	26.9	30.6	2		n-term: Acetyl (+42.01)	715.07	1428.13	1428.42	2	0.7079	-206.3	1543.03	0	1	12	TRUE
Calero_Condensed_PID06122017	Cell_line	23A2V#2	P091224_GC02 (F067824)	23A2V (BioMS Customized)	BMS079	uniprot_ecoli_09052014.fasta	26766.9	1	10	17	66	0.00217	0.632	possibly correct	TRUE	File:P091224_GC02.mzXML Scans:3673 RT:20.5243min Charge:2+ Fragmentation:cid	mEQAPEDQGPQR	-	E	0.97	50.1	27.1	34.3	2		m1: Oxidation (+15.99)	702.13	1402.25	1402.39	2	0.8652	-97.97	1231.46	0	1	12	TRUE
Calero_Condensed_PID06122017	Cell_line	23A2V#2	P091224_GC02 (F067824)	23A2V (BioMS Customized)	BMS079	uniprot_ecoli_09052014.fasta	26766.9	1	10	17	66	0.00217	0.632	possibly correct	TRUE	File:P091224_GC02.mzXML Scans:3190 RT:17.8528min Charge:2+ Fragmentation:cid	mEQAPEDQGPQR	-	E	0.971	50.3	28.6	37.8	2		m1: Oxidation (+15.99)	701.64	1401.27	1402.39	2	-0.1148	-81.83	1071.17	0	1	12	TRUE
Calero_Condensed_PID06122017	Cell_line	23A2V#2	P091224_GC02 (F067824)	23A2V (BioMS Customized)	BMS079	uniprot_ecoli_09052014.fasta	26766.9	1	10	17	66	0.00217	0.632	possibly correct	TRUE	File:P091224_GC02.mzXML Scans:3612 RT:20.1840min Charge:2+ Fragmentation:cid	mEQAPEDQGPQR	-	E	0.995	63.5	28.1	38.4	2		n-term: Acetyl (+42.01)	714.89	1427.77	1428.42	2	0.3479	243.5	1211.04	0	1	12	TRUE
Calero_Condensed_PID06122017	Cell_line	23A2V#2	P091224_GC02 (F067824)	23A2V (BioMS Customized)	BMS079	uniprot_ecoli_09052014.fasta	26766.9	1	10	17	66	0.00217	0.632	possibly correct	TRUE	File:P091224_GC02.mzXML Scans:12728 RT:72.6973min Charge:3+ Fragmentation:cid	mEQAPEDQGPQREPYNEWTLELLEELK	-	S	0.972	42.3	25.2	31.8	2		m1: Oxidation (+15.99)	1097.51	3289.51	3290.61	3	-0.09214	-28	4361.84	0	1	27	TRUE
Calero_Condensed_PID06122017	Cell_line	23A2V#2	P091224_GC02 (F067824)	23A2V (BioMS Customized)	BMS079	uniprot_ecoli_09052014.fasta	26766.9	1	10	17	66	0.00217	0.632	possibly correct	TRUE	File:P091224_GC02.mzXML Scans:12643 RT:72.1958min Charge:3+ Fragmentation:cid	mEQAPEDQGPQREPYNEWTLELLEELK	-	S	0.996	51.2	25.3	42.6	2		m1: Oxidation (+15.99)	1097.53	3289.57	3290.61	3	-0.03214	-9.768	4331.75	0	1	27	TRUE
Calero_Condensed_PID06122017	Cell_line	23A2V#2	P091224_GC02 (F067824)	23A2V (BioMS Customized)	BMS079	uniprot_ecoli_09052014.fasta	26766.9	1	10	17	66	0.00217	0.632	possibly correct	TRUE	File:P091224_GC02.mzXML Scans:14626 RT:83.9038min Charge:3+ Fragmentation:cid	QVIQQNPALLPALLQQLGQENPQLLQQISR	R	H	0.918	36.9	25	31.7	2			1127.75	3380.23	3380.94	3	0.2973	87.91	5034.23	0	109	138	TRUE
Calero_Condensed_PID06122017	Cell_line	23A2V#2	P091224_GC02 (F067824)	23A2V (BioMS Customized)	BMS079	uniprot_ecoli_09052014.fasta	26766.9	1	10	17	66	0.00217	0.632	possibly correct	TRUE	File:P091224_GC02.mzXML Scans:17998 RT:103.4888min Charge:3+ Fragmentation:cid	QVIQQNPALLPALLQQLGQENPQLLQQISR	R	H	0.934	38	25.3	32.4	2			1128	3380.98	3380.94	3	1.047	13.17	6209.33	0	109	138	TRUE
Calero_Condensed_PID06122017	Cell_line	23A2V#2	P091224_GC02 (F067824)	23A2V (BioMS Customized)	BMS079	uniprot_ecoli_09052014.fasta	26766.9	1	10	17	66	0.00217	0.632	possibly correct	TRUE	File:P091224_GC02.mzXML Scans:14338 RT:82.1987min Charge:3+ Fragmentation:cid	QVIQQNPALLPALLQQLGQENPQLLQQISR	R	H	0.997	72.6	25	59.7	2			1127.42	3379.24	3380.94	3	-0.6927	91.71	4931.92	0	109	138	TRUE
Calero_Condensed_PID06122017	Cell_line	23A2V#2	P091224_GC02 (F067824)	23A2V (BioMS Customized)	BMS079	uniprot_ecoli_09052014.fasta	26766.9	1	10	17	66	0.00217	0.632	possibly correct	TRUE	File:P091224_GC02.mzXML Scans:14428 RT:82.7315min Charge:3+ Fragmentation:cid	QVIQQNPALLPALLQQLGQENPQLLQQISR	R	H	0.997	73.8	25.3	66.5	2			1127.95	3380.83	3380.94	3	0.8973	-31.19	4963.89	0	109	138	TRUE
Calero_Condensed_PID06122017	Cell_line	23A2V#2	P091224_GC02 (F067824)	RSUA_ECOLI Ribosomal small subunit pseudouridine synthase A OS=Escherichia coli (strain K12) GN=rsuA PE=1 SV=1	P0AA43	uniprot_ecoli_09052014.fasta	25865.1	0.97	1	1	1	3.28e-05	0.039	possibly correct	TRUE	File:P091224_GC02.mzXML Scans:5952 RT:33.2515min Charge:2+ Fragmentation:cid	VTVDGEIVR	R	N	0.98	53	26.4	34	2			494.3	986.585	987.978	2	-0.3854	-390.2	1995.09	0	27	35	TRUE
Calero_Condensed_PID06122017	Cell_line	23A2V#2	P091224_GC02 (F067824)	SLYD_ECOLI FKBP-type peptidyl-prolyl cis-trans isomerase SlyD OS=Escherichia coli (strain K12) GN=slyD PE=1 SV=1	P0A9K9	uniprot_ecoli_09052014.fasta	20851	1	3	4	4	0.000131	0.173	possibly correct	TRUE	File:P091224_GC02.mzXML Scans:9832 RT:55.5988min Charge:2+ Fragmentation:cid	DLVVSLAYQVR	K	T	0.987	55.9	25.7	44.8	2			631.96	1261.91	1263.39	2	-0.4754	-376.4	3335.93	0	6	16	TRUE
Calero_Condensed_PID06122017	Cell_line	23A2V#2	P091224_GC02 (F067824)	SLYD_ECOLI FKBP-type peptidyl-prolyl cis-trans isomerase SlyD OS=Escherichia coli (strain K12) GN=slyD PE=1 SV=1	P0A9K9	uniprot_ecoli_09052014.fasta	20851	1	3	4	4	0.000131	0.173	possibly correct	TRUE	File:P091224_GC02.mzXML Scans:10878 RT:61.7610min Charge:2+ Fragmentation:cid	DVFMGVDELQVGMR	K	F	0.939	44.7	25.4	39.7	2			799.21	1596.41	1596.73	2	0.6846	-199.1	3705.66	0	82	95	TRUE
Calero_Condensed_PID06122017	Cell_line	23A2V#2	P091224_GC02 (F067824)	SLYD_ECOLI FKBP-type peptidyl-prolyl cis-trans isomerase SlyD OS=Escherichia coli (strain K12) GN=slyD PE=1 SV=1	P0A9K9	uniprot_ecoli_09052014.fasta	20851	1	3	4	4	0.000131	0.173	possibly correct	TRUE	File:P091224_GC02.mzXML Scans:9220 RT:52.0210min Charge:2+ Fragmentation:cid	DVFmGVDELQVGmR	K	F	0.994	62	26.8	50.8	2		m4: Oxidation (+15.99), m13: Oxidation (+15.99)	815.1	1628.19	1628.73	2	0.4658	285.9	3121.26	0	82	95	TRUE
Calero_Condensed_PID06122017	Cell_line	23A2V#2	P091224_GC02 (F067824)	SLYD_ECOLI FKBP-type peptidyl-prolyl cis-trans isomerase SlyD OS=Escherichia coli (strain K12) GN=slyD PE=1 SV=1	P0A9K9	uniprot_ecoli_09052014.fasta	20851	1	3	4	4	0.000131	0.173	possibly correct	TRUE	File:P091224_GC02.mzXML Scans:8737 RT:49.1985min Charge:2+ Fragmentation:cid	FNVEVVAIR	K	E	0.997	72.8	27.6	47.9	2			524.63	1047.25	1047.11	2	1.145	135.4	2951.91	0	132	140	TRUE
Calero_Condensed_PID06122017	Cell_line	23A2V#2	P091224_GC02 (F067824)	ZNTR_ECOLI HTH-type transcriptional regulator ZntR OS=Escherichia coli (strain K12) GN=zntR PE=1 SV=1	P0ACS5	uniprot_ecoli_09052014.fasta	16179.5	0.899	1	1	1	3.28e-05	0.0709	possibly correct	TRUE	File:P091224_GC02.mzXML Scans:5299 RT:29.5775min Charge:2+ Fragmentation:cid	mAEVTPDTIR	K	Y	0.931	43.8	27.6	25.5	2		m1: Oxidation (+15.99)	575.24	1148.47	1149.29	2	0.1852	161.2	1774.65	0	10	19	TRUE
END OF FILE

## Sheet: Suppplementary Fig. 5c
Supplementary Fig. 5c: Source data points
DP_X	DP_Y	Baseline_X	Baseline_Y	Fit_X	Fit_Y	NDH_X	NDH_Y
0.083333	0.00021			0.023	-6.9106	0.138681	-6.33757
0.1	0.000449			0.138681	-6.41793	0.255484	-5.48474
0.116667	0.000718			0.255484	-5.29197	0.373409	-3.6188
0.133333	0.000837			0.373409	-3.8912	0.492456	-3.20473
0.15	0.000726			0.492456	-2.6282	0.612626	-0.819991
0.166667	0.000595			0.612626	-1.7635	0.733917	-1.53903
0.183333	0.000543			0.733917	-1.24532	0.85633	-0.95504
0.2	0.000472			0.85633	-0.940448	0.979866	-1.68728
0.216667	0.000681			0.979866	-0.755088	1.10452	-0.54879
0.233333	0.00103			1.10452	-0.637044	1.2303	-0.180566
0.25	0.001059			1.2303	-0.558381	1.3572	-0.501922
0.266667	0.000957			1.3572	-0.503809	1.48523	-0.21155
0.283333	0.000886			1.48523	-0.464618	1.61437	-0.612028
0.3	0.000954			1.61437	-0.435629	1.74464	-0.098385
0.316667	0.001103			1.74464	-0.413636	1.87603	-0.652854
0.333333	0.001201			1.87603	-0.396582	2.00854	-0.269473
0.35	0.001119			2.00854	-0.383105	2.14218	-0.449261
0.366667	0.000437			2.14218	-0.372276	2.27693	-0.290169
0.383333	-0.000185			2.27693	-0.363445
0.4	-0.000918
0.416667	-0.001381
0.433333	-0.000824
0.45	-0.000317
0.466667	5.9e-05
0.483333	4.6e-05
0.5	-0.000609
0.516667	-0.001484
0.533333	-0.00169
0.55	-0.001185
0.566667	-0.00102
0.583333	-0.000666
0.6	-0.000514
0.616667	-0.000462
0.633333	-0.00053
0.65	-0.000788
0.666667	-0.000506
0.683333	-3.4e-05
0.7	2.5e-05
0.716667	-0.000126
0.733333	-0.000307
0.75	-0.000598
0.766667	-0.000719
0.783333	-0.00038
0.8	-0.000363
0.816667	-0.000257
0.833333	-0.000291
0.85	-0.000265
0.866667	-0.000309
0.883333	-0.000503
0.9	-0.000209
0.916667	0.000284
0.933333	0.000317
0.95	0.000821
0.966667	0.001054
0.983333	0.001207
1	0.003078
1.01667	0.003539
1.03333	-0.00504
1.05	-0.00894
1.06667	-0.011929
1.08333	-0.013958
1.1	-0.01476
1.11667	-0.014332
1.13333	-0.013194
1.15	-0.012086
1.16667	-0.011278
1.18333	-0.01183
1.2	-0.012044
1.21667	-0.011529
1.23333	-0.010214
1.25	-0.009428
1.26667	-0.008693
1.28333	-0.007808
1.3	-0.006835
1.31667	-0.005462
1.33333	-0.00408
1.35	-0.003607
1.36667	-0.002884
1.38333	-0.002452
1.4	-0.002382
1.41667	-0.002392
1.43333	-0.002292
1.45	-0.002212
1.46667	-0.002132
1.48333	-0.001752
1.5	-0.001245
1.51667	-0.000888
1.53333	-0.000731
1.55	-0.000484
1.56667	-0.000556
1.58333	-0.000739
1.6	-0.000815
1.61667	-0.00063
1.63333	-0.000276
1.65	-9.2e-05
1.66667	-4.7e-05
1.68333	-0.000103
1.7	0.000549
1.71667	0.00112
1.73333	0.001572
1.75	0.001793
1.76667	0.001885
1.78333	0.001516
1.8	0.001055
1.81667	0.000744
1.83333	0.000562
1.85	0.000571
1.86667	0.000579
1.88333	0.000818
1.9	0.001394
1.91667	0.00182
1.93333	0.001656
1.95	0.001231
1.96667	0.000897
1.98333	0.000943
2	0.000936
2.01667	0.000619
2.03333	0.000552
2.05	0.000925
2.06667	0.001507
2.08333	0.00202
2.1	0.00199
2.11667	0.00209
2.13333	0.00252
2.15	0.00255
2.16667	0.00233
2.18333	0.00215
2.2	0.001867
2.21667	0.001434
2.23333	0.001431
2.25	0.001588
2.26667	0.001875
2.28333	0.002402
2.3	0.002616
2.31667	0.00269
2.33333	0.002804
2.35	0.003088
2.36667	0.003002
2.38333	0.002406
2.4	0.002137
2.41667	0.001918
2.43333	0.001709
2.45	0.00136
2.46667	0.001261
2.48333	0.001561
2.5	0.00163
2.51667	0.001698
2.53333	0.001395
2.55	0.001213
2.56667	0.001451
2.58333	0.001269
2.6	0.001264
2.61667	0.001169
2.63333	0.001124
2.65	0.000868
2.66667	0.000393
2.68333	0.000238
2.7	0.00076
2.71667	0.001262
2.73333	0.001413
2.75	0.001795
2.76667	0.002027
2.78333	0.001908
2.8	0.002057
2.81667	0.002276
2.83333	0.002204
2.85	0.002163
2.86667	0.002311
2.88333	0.00243
2.9	0.002526
2.91667	0.002421
2.93333	0.002406
2.95	0.002712
2.96667	0.002927
2.98333	0.002652
3	0.002325
3.01667	0.002247
3.03333	0.002609
3.05	0.002881
3.06667	0.002884
3.08333	0.003196
3.1	0.003125
3.11667	0.003804
3.13333	0.004383
3.15	0.004232
3.16667	0.003901
3.18333	0.00312
3.2	0.002966
3.21667	0.003012
3.23333	0.002487
3.25	0.002133
3.26667	0.002059
3.28333	0.002474
3.3	0.002597
3.31667	0.00221
3.33333	0.001872
3.35	0.001314
3.36667	0.000637
3.38333	0.000259
3.4	0.000529
3.41667	0.000748
3.43333	0.000127
3.45	5.6e-05
3.46667	0.000325
3.48333	0.000664
3.5	0.00078
3.51667	0.003146
3.53333	6.1e-05
3.55	-0.017973
3.56667	-0.036397
3.58333	-0.046532
3.6	-0.057129
3.61667	-0.064127
3.63333	-0.071776
3.65	-0.079524
3.66667	-0.083662
3.68333	-0.08797
3.7	-0.085021
3.71667	-0.075683
3.73333	-0.059525
3.75	-0.043597
3.76667	-0.033779
3.78333	-0.031601
3.8	-0.030756
3.81667	-0.028652
3.83333	-0.026558
3.85	-0.024785
3.86667	-0.023151
3.88333	-0.021217
3.9	-0.019656
3.91667	-0.018466
3.93333	-0.016827
3.95	-0.015427
3.96667	-0.013887
3.98333	-0.012288
4	-0.011002
4.01667	-0.010336
4.03333	-0.009911
4.05	-0.009106
4.06667	-0.008161
4.08333	-0.007316
4.1	-0.006634
4.11667	-0.006123
4.13333	-0.005563
4.15	-0.004912
4.16667	-0.004522
4.18333	-0.004331
4.2	-0.004024
4.21667	-0.003569
4.23333	-0.003343
4.25	-0.003227
4.26667	-0.002862
4.28333	-0.002806
4.3	-0.002844
4.31667	-0.002894
4.33333	-0.002663
4.35	-0.002242
4.36667	-0.001892
4.38333	-0.001691
4.4	-0.001804
4.41667	-0.001549
4.43333	-0.001354
4.45	-0.001058
4.46667	-0.001123
4.48333	-0.001387
4.5	-0.001656
4.51667	-0.001806
4.53333	-0.001886
4.55	-0.001826
4.56667	-0.001866
4.58333	-0.002026
4.6	-0.00217
4.61667	-0.002166
4.63333	-0.001922
4.65	-0.001628
4.66667	-0.001623
4.68333	-0.001749
4.7	-0.001739
4.71667	-0.00145
4.73333	-0.001422
4.75	-0.001763
4.76667	-0.002024
4.78333	-0.001846
4.8	-0.001621
4.81667	-0.001228
4.83333	-0.000844
4.85	-0.001031
4.86667	-0.001277
4.88333	-0.001204
4.9	-0.001124
4.91667	-0.000994
4.93333	-0.000585
4.95	-0.000696
4.96667	-0.000597
4.98333	-0.000127
5	0.00033
5.01667	0.000597
5.03333	0.000594
5.05	0.00107
5.06667	0.001257
5.08333	0.001083
5.1	0.000639
5.11667	0.000205
5.13333	0.000131
5.15	-0.000114
5.16667	-8.8e-05
5.18333	0.000217
5.2	0.000373
5.21667	6.9e-05
5.23333	0.000175
5.25	0.00038
5.26667	0.000426
5.28333	7.2e-05
5.3	0.000209
5.31667	5.6e-05
5.33333	-0.000227
5.35	-0.000539
5.36667	-0.000742
5.38333	-0.000745
5.4	-0.000596
5.41667	-0.000406
5.43333	8.4e-05
5.45	0.000364
5.46667	0.000693
5.48333	0.001383
5.5	0.001856
5.51667	0.00185
5.53333	0.001713
5.55	0.001677
5.56667	0.001581
5.58333	0.001345
5.6	0.001191
5.61667	0.00107
5.63333	0.001008
5.65	0.001277
5.66667	0.001285
5.68333	0.001294
5.7	0.001275
5.71667	0.001289
5.73333	0.001332
5.75	0.001436
5.76667	0.001079
5.78333	0.000793
5.8	0.000669
5.81667	0.000327
5.83333	2.5e-05
5.85	-0.000257
5.86667	-0.000328
5.88333	-0.00023
5.9	1e-06
5.91667	-0.000137
5.93333	-0.000415
5.95	-0.000733
5.96667	-0.00089
5.98333	-0.000678
6	-0.002443
6.01667	-0.005317
6.03333	-0.007721
6.05	-0.015285
6.06667	-0.023359
6.08333	-0.029853
6.1	-0.036385
6.11667	-0.043446
6.13333	-0.049587
6.15	-0.056168
6.16667	-0.061479
6.18333	-0.06723
6.2	-0.071099
6.21667	-0.068877
6.23333	-0.055515
6.25	-0.043723
6.26667	-0.038981
6.28333	-0.034119
6.3	-0.030306
6.31667	-0.026871
6.33333	-0.024417
6.35	-0.022673
6.36667	-0.020899
6.38333	-0.019254
6.4	-0.018049
6.41667	-0.016473
6.43333	-0.014687
6.45	-0.012941
6.46667	-0.011404
6.48333	-0.010008
6.5	-0.008871
6.51667	-0.007894
6.53333	-0.007096
6.55	-0.006859
6.56667	-0.006551
6.58333	-0.006214
6.6	-0.005616
6.61667	-0.005277
6.63333	-0.005139
6.65	-0.00514
6.66667	-0.005032
6.68333	-0.004953
6.7	-0.004835
6.71667	-0.004586
6.73333	-0.004197
6.75	-0.003778
6.76667	-0.003509
6.78333	-0.00347
6.8	-0.003551
6.81667	-0.003732
6.83333	-0.003783
6.85	-0.003624
6.86667	-0.003585
6.88333	-0.003435
6.9	-0.003437
6.91667	-0.003348
6.93333	-0.003119
6.95	-0.002921
6.96667	-0.002662
6.98333	-0.002233
7	-0.001865
7.01667	-0.001698
7.03333	-0.00169
7.05	-0.001502
7.06667	-0.001574
7.08333	-0.001596
7.1	-0.001729
7.11667	-0.001793
7.13333	-0.001826
7.15	-0.00188
7.16667	-0.001803
7.18333	-0.001897
7.2	-0.001671
7.21667	-0.001266
7.23333	-0.000822
7.25	-0.000537
7.26667	-0.000552
7.28333	-0.000647
7.3	-0.000584
7.31667	-0.000631
7.33333	-0.000608
7.35	-0.000625
7.36667	-0.000752
7.38333	-0.000759
7.4	-0.000656
7.41667	-0.000975
7.43333	-0.000934
7.45	-0.000752
7.46667	-0.000551
7.48333	-0.000599
7.5	-0.000739
7.51667	-0.000858
7.53333	-0.000678
7.55	-0.000248
7.56667	0.000283
7.58333	0.000623
7.6	0.000923
7.61667	0.000723
7.63333	0.000463
7.65	0.000743
7.66667	0.000793
7.68333	0.000863
7.7	0.000843
7.71667	0.001113
7.73333	0.001254
7.75	0.002084
7.76667	0.002004
7.78333	0.002704
7.8	0.002805
7.81667	0.001965
7.83333	0.001526
7.85	0.000457
7.86667	-0.000503
7.88333	-0.000172
7.9	0.000459
7.91667	0.000929
7.93333	0.00115
7.95	0.00101
7.96667	0.000611
7.98333	0.000151
8	0.000131
8.01667	5.1e-05
8.03333	-0.0004
8.05	-0.00105
8.06667	-0.001791
8.08333	-0.001831
8.1	-0.001462
8.11667	-0.001015
8.13333	-0.000447
8.15	-0.000319
8.16667	-0.000481
8.18333	-0.000464
8.2	-0.000677
8.21667	-0.000542
8.23333	-0.000536
8.25	-0.000711
8.26667	-0.000795
8.28333	-0.00045
8.3	-0.000346
8.31667	-0.000343
8.33333	-0.00033
8.35	-0.000207
8.36667	0.000456
8.38333	0.000649
8.4	0.000261
8.41667	-0.000649
8.43333	-0.001018
8.45	-0.001688
8.46667	-0.001317
8.48333	-0.000847
8.5	-0.001158
8.51667	0.00178
8.53333	0.001768
8.55	-0.006804
8.56667	-0.020046
8.58333	-0.025278
8.6	-0.028221
8.61667	-0.031336
8.63333	-0.04164
8.65	-0.049954
8.66667	-0.054059
8.68333	-0.051983
8.7	-0.048149
8.71667	-0.042975
8.73333	-0.040252
8.75	-0.035899
8.76667	-0.029945
8.78333	-0.025832
8.8	-0.023219
8.81667	-0.020988
8.83333	-0.018387
8.85	-0.016225
8.86667	-0.014834
8.88333	-0.013533
8.9	-0.011012
8.91667	-0.008693
8.93333	-0.007724
8.95	-0.006874
8.96667	-0.005995
8.98333	-0.005085
9	-0.004287
9.01667	-0.004079
9.03333	-0.003211
9.05	-0.002334
9.06667	-0.001936
9.08333	-0.000709
9.1	-0.000142
9.11667	-0.000196
9.13333	-0.00017
9.15	0.000307
9.16667	0.000713
9.18333	0.000919
9.2	0.001064
9.21667	0.000649
9.23333	-2.7e-05
9.25	-0.000162
9.26667	0.000192
9.28333	0.000127
9.3	3.1e-05
9.31667	0.000664
9.33333	0.000947
9.35	0.001111
9.36667	0.001244
9.38333	0.000777
9.4	-0.00022
9.41667	-0.001018
9.43333	-0.001666
9.45	-0.001704
9.46667	-0.001632
9.48333	-0.00124
9.5	-0.001088
9.51667	-0.001167
9.53333	-0.000976
9.55	-0.000855
9.56667	-0.000594
9.58333	-0.001163
9.6	-0.001912
9.61667	-0.001752
9.63333	-0.001402
9.65	-0.001651
9.66667	-0.001481
9.68333	-0.001671
9.7	-0.001491
9.71667	-0.001462
9.73333	-0.001042
9.75	-0.000853
9.76667	-0.000753
9.78333	-0.000464
9.8	-0.000265
9.81667	-0.000416
9.83333	-0.000387
9.85	-0.000188
9.86667	-0.000359
9.88333	-0.00076
9.9	-0.001241
9.91667	-0.001483
9.93333	-0.001474
9.95	-0.001456
9.96667	-0.001447
9.98333	-0.001039
10	-0.00035
10.0167	0.000389
10.0333	0.001007
10.05	0.001326
10.0667	0.001425
10.0833	0.001144
10.1	0.001093
10.1167	0.001482
10.1333	0.002262
10.15	0.002041
10.1667	0.000461
10.1833	-9e-06
10.2	0.000481
10.2167	0.001031
10.2333	0.001982
10.25	0.002352
10.2667	0.001943
10.2833	0.000374
10.3	-0.000605
10.3167	-0.001454
10.3333	-0.001423
10.35	-0.001461
10.3667	-0.00108
10.3833	-0.001218
10.4	-0.001277
10.4167	-0.000395
10.4333	0.000567
10.45	0.000869
10.4667	0.000621
10.4833	-0.000258
10.5	-9.6e-05
10.5167	0.000777
10.5333	0.001039
10.55	0.000791
10.5667	0.000783
10.5833	0.001265
10.6	0.001498
10.6167	0.00111
10.6333	0.000792
10.65	0.000875
10.6667	0.000787
10.6833	0.000899
10.7	0.000922
10.7167	0.000543
10.7333	-0.000515
10.75	-0.000733
10.7667	-0.000781
10.7833	-0.00027
10.8	-8.8e-05
10.8167	-0.000218
10.8333	-0.000667
10.85	-0.001397
10.8667	-0.001656
10.8833	-0.001716
10.9	-0.001686
10.9167	-0.002178
10.9333	-0.001779
10.95	-0.001571
10.9667	-0.001642
10.9833	-0.004284
11	-0.005296
11.0167	-0.0016
11.0333	-0.001153
11.05	-0.007217
11.0667	-0.01302
11.0833	-0.019204
11.1	-0.024788
11.1167	-0.030424
11.1333	-0.033849
11.15	-0.033875
11.1667	-0.03316
11.1833	-0.035526
11.2	-0.037672
11.2167	-0.037519
11.2333	-0.034516
11.25	-0.029433
11.2667	-0.025971
11.2833	-0.022008
11.3	-0.017326
11.3167	-0.014415
11.3333	-0.013474
11.35	-0.012742
11.3667	-0.011591
11.3833	-0.00994
11.4	-0.00801
11.4167	-0.00704
11.4333	-0.00557
11.45	-0.004061
11.4667	-0.003111
11.4833	-0.002702
11.5	-0.002712
11.5167	-0.002484
11.5333	-0.002176
11.55	-0.002058
11.5667	-0.00188
11.5833	-0.001531
11.6	-0.000634
11.6167	-0.000177
11.6333	0.00026
11.65	-3e-06
11.6667	-0.000506
11.6833	-0.000739
11.7	-0.000772
11.7167	-0.001036
11.7333	-0.00193
11.75	-0.001955
11.7667	-0.001419
11.7833	-0.001123
11.8	-0.000937
11.8167	-0.000643
11.8333	-0.000748
11.85	-0.000903
11.8667	-0.000858
11.8833	-0.001063
11.9	-0.001158
11.9167	-0.001414
11.9333	-0.00136
11.95	-0.000906
11.9667	-0.000262
11.9833	0.000202
12	0.000545
12.0167	0.000399
12.0333	1.2e-05
12.05	-0.000275
12.0667	-0.000491
12.0833	-0.000798
12.1	-0.000625
12.1167	-0.000132
12.1333	-0.000149
12.15	-0.000107
12.1667	0.000276
12.1833	0.000149
12.2	-0.000989
12.2167	-0.001436
12.2333	-0.001384
12.25	-0.000802
12.2667	-0.00121
12.2833	-0.001567
12.3	-0.001605
12.3167	-0.001403
12.3333	-0.002331
12.35	-0.003109
12.3667	-0.003287
12.3833	-0.002505
12.4	-0.002013
12.4167	-0.002372
12.4333	-0.0008
12.45	0.000692
12.4667	0.002614
12.4833	0.002425
12.5	0.002287
12.5167	0.002679
12.5333	0.002771
12.55	0.001182
12.5667	-0.000126
12.5833	-0.000894
12.6	-0.001493
12.6167	-0.001281
12.6333	-0.000119
12.65	0.000153
12.6667	0.000615
12.6833	-3.4e-05
12.7	-0.001182
12.7167	-0.0012
12.7333	-0.000458
12.75	-0.000546
12.7667	-0.000764
12.7833	-0.000812
12.8	-0.00027
12.8167	0.000263
12.8333	0.000695
12.85	0.001297
12.8667	0.00111
12.8833	0.000552
12.9	-0.000445
12.9167	-0.000773
12.9333	-0.00121
12.95	-0.001967
12.9667	-0.001564
12.9833	-0.000941
13	-0.001058
13.0167	-0.001015
13.0333	-0.001381
13.05	-0.002008
13.0667	-0.002725
13.0833	-0.002971
13.1	-0.003618
13.1167	-0.003823
13.1333	-0.003559
13.15	-0.003555
13.1667	-0.003481
13.1833	-0.002927
13.2	-0.002162
13.2167	-0.001437
13.2333	-0.000922
13.25	-0.000557
13.2667	-0.000392
13.2833	-0.000407
13.3	-0.000472
13.3167	-0.000656
13.3333	-0.00083
13.35	-0.000843
13.3667	-0.000177
13.3833	0.000619
13.4	0.001135
13.4167	0.001162
13.4333	0.001039
13.45	0.000517
13.4667	-0.000826
13.4833	-0.003649
13.5	-0.003622
13.5167	-0.001004
13.5333	-0.001435
13.55	-0.007977
13.5667	-0.012899
13.5833	-0.016931
13.6	-0.021272
13.6167	-0.023903
13.6333	-0.024564
13.65	-0.027445
13.6667	-0.028176
13.6833	-0.026677
13.7	-0.027758
13.7167	-0.027868
13.7333	-0.024878
13.75	-0.022438
13.7667	-0.019669
13.7833	-0.017759
13.8	-0.015739
13.8167	-0.013809
13.8333	-0.011988
13.85	-0.010608
13.8667	-0.008468
13.8833	-0.006057
13.9	-0.004067
13.9167	-0.003186
13.9333	-0.003116
13.95	-0.002535
13.9667	-0.002104
13.9833	-0.001784
14	-0.001223
14.0167	-0.000612
14.0333	-0.000231
14.05	-0.000231
14.0667	-0.00023
14.0833	0.000131
14.1	-4.8e-05
14.1167	-0.000467
14.1333	-0.000636
14.15	-0.000556
14.1667	-0.000565
14.1833	-0.001404
14.2	-0.001653
14.2167	-0.001512
14.2333	-0.001082
14.25	-0.000681
14.2667	-0.0002
14.2833	0.00015
14.3	0.000231
14.3167	0.000211
14.3333	0.000392
14.35	0.000582
14.3667	0.000363
14.3833	8.3e-05
14.4	0.000283
14.4167	0.000583
14.4333	0.000743
14.45	0.001013
14.4667	0.001323
14.4833	0.001793
14.5	0.002192
14.5167	0.002662
14.5333	0.003071
14.55	0.00311
14.5667	0.003069
14.5833	0.002968
14.6	0.002788
14.6167	0.002466
14.6333	0.002184
14.65	0.002323
14.6667	0.002391
14.6833	0.002529
14.7	0.003228
14.7167	0.003755
14.7333	0.003952
14.75	0.00375
14.7667	0.003777
14.7833	0.003924
14.8	0.003822
14.8167	0.003228
14.8333	0.002694
14.85	0.00239
14.8667	0.002446
14.8833	0.002793
14.9	0.002789
14.9167	0.002634
14.9333	0.003248
14.95	0.003883
14.9667	0.004118
14.9833	0.004123
15	0.003768
15.0167	0.003141
15.0333	0.002824
15.05	0.002538
15.0667	0.002931
15.0833	0.003124
15.1	0.003507
15.1167	0.003999
15.1333	0.004191
15.15	0.004082
15.1667	0.003814
15.1833	0.003736
15.2	0.003837
15.2167	0.003967
15.2333	0.003577
15.25	0.003116
15.2667	0.003276
15.2833	0.003476
15.3	0.003756
15.3167	0.003913
15.3333	0.004091
15.35	0.004449
15.3667	0.004757
15.3833	0.004834
15.4	0.004362
15.4167	0.003598
15.4333	0.003053
15.45	0.003069
15.4667	0.002414
15.4833	0.00224
15.5	0.002155
15.5167	0.001948
15.5333	0.001162
15.55	-5e-06
15.5667	-0.000822
15.5833	-0.000849
15.6	0.000674
15.6167	0.000895
15.6333	-0.000215
15.65	-0.000444
15.6667	0.001517
15.6833	0.003917
15.7	0.007038
15.7167	0.012526
15.7333	0.016754
15.75	0.014132
15.7667	0.00283
15.7833	-0.000832
15.8	0.000615
15.8167	0.001001
15.8333	-0.000164
15.85	-0.000359
15.8667	-0.000554
15.8833	-0.000629
15.9	-0.000704
15.9167	-0.000532
15.9333	-0.00114
15.95	-0.001728
15.9667	-0.001056
15.9833	-0.001074
16	-0.000632
16.0167	0.000277
16.0333	0.004336
16.05	0.000186
16.0667	-0.005395
16.0833	-0.012886
16.1	-0.015987
16.1167	-0.020841
16.1333	-0.025074
16.15	-0.029228
16.1667	-0.031021
16.1833	-0.035135
16.2	-0.036759
16.2167	-0.030185
16.2333	-0.018221
16.25	-0.009867
16.2667	-0.004213
16.2833	-0.004459
16.3	-0.004465
16.3167	-0.003724
16.3333	-0.002572
16.35	-0.00209
16.3667	-0.001999
16.3833	-0.001997
16.4	-0.001876
16.4167	-0.001556
16.4333	-0.001647
16.45	-0.001527
16.4667	-0.001448
16.4833	-0.000908
16.5	-8.9e-05
16.5167	0.000669
16.5333	0.001097
16.55	0.001414
16.5667	0.001272
16.5833	0.000739
16.6	0.000227
16.6167	0.000253
16.6333	0.000499
16.65	0.000845
16.6667	0.00108
16.6833	0.001076
16.7	0.001242
16.7167	0.001287
16.7333	0.001181
16.75	0.000965
16.7667	0.00089
16.7833	0.000964
16.8	0.000498
16.8167	0.000751
16.8333	0.000565
16.85	0.000538
16.8667	0.001181
16.8833	0.001554
16.9	0.001817
16.9167	0.002389
16.9333	0.003071
16.95	0.003483
16.9667	0.003625
16.9833	0.004217
17	0.004729
17.0167	0.00504
17.0333	0.005091
17.05	0.003962
17.0667	0.002883
17.0833	0.002124
17.1	0.001895
17.1167	0.001616
17.1333	0.001466
17.15	0.001316
17.1667	0.000807
17.1833	0.000137
17.2	-0.001103
17.2167	-0.001273
17.2333	-0.000543
17.25	-0.000613
17.2667	-0.001223
17.2833	-0.001393
17.3	-0.001113
17.3167	-0.000844
17.3333	-0.000344
17.35	0.000196
17.3667	0.000315
17.3833	-5.5e-05
17.4	-0.001096
17.4167	-0.001676
17.4333	-0.001627
17.45	-0.001237
17.4667	-0.000838
17.4833	-0.000888
17.5	-0.001599
17.5167	-0.002419
17.5333	-0.002779
17.55	-0.00361
17.5667	-0.00329
17.5833	-0.00238
17.6	-0.000881
17.6167	-0.000441
17.6333	-0.000651
17.65	-0.001061
17.6667	-0.001191
17.6833	-0.001331
17.7	-0.000801
17.7167	-0.000341
17.7333	-0.00114
17.75	-0.00197
17.7667	-0.002449
17.7833	-0.002469
17.8	-0.002218
17.8167	-0.002137
17.8333	-0.002366
17.85	-0.003045
17.8667	-0.003424
17.8833	-0.003643
17.9	-0.003601
17.9167	-0.003349
17.9333	-0.002287
17.95	-0.001495
17.9667	-0.001113
17.9833	-0.001171
18	-0.001439
18.0167	-0.000976
18.0333	0.000148
18.05	0.000601
18.0667	0.000344
18.0833	-0.000192
18.1	-0.000199
18.1167	6.6e-05
18.1333	0.00046
18.15	0.000545
18.1667	0
18.1833	-4.5e-05
18.2	0.00089
18.2167	0.001336
18.2333	0.001023
18.25	0.00019
18.2667	-0.000474
18.2833	-0.000247
18.3	0.00066
18.3167	0.001098
18.3333	0.001197
18.35	0.001176
18.3667	0.000725
18.3833	0.000544
18.4	0.001062
18.4167	0.000813
18.4333	-0.000477
18.45	-0.001006
18.4667	-0.000685
18.4833	-0.001224
18.5	-0.003174
18.5167	-0.002831
18.5333	0.000611
18.55	-0.003087
18.5667	-0.008974
18.5833	-0.011862
18.6	-0.015019
18.6167	-0.018696
18.6333	-0.020482
18.65	-0.023838
18.6667	-0.026174
18.6833	-0.02434
18.7	-0.022146
18.7167	-0.022161
18.7333	-0.021706
18.75	-0.018761
18.7667	-0.013226
18.7833	-0.009481
18.8	-0.007476
18.8167	-0.00607
18.8333	-0.005324
18.85	-0.004058
18.8667	-0.002911
18.8833	-0.002505
18.9	-0.001349
18.9167	0.000548
18.9333	0.001255
18.95	0.001362
18.9667	0.001659
18.9833	0.001705
19	0.001272
19.0167	0.00089
19.0333	0.001057
19.05	0.001335
19.0667	0.001553
19.0833	0.00176
19.1	0.002048
19.1167	0.002216
19.1333	0.001784
19.15	0.001291
19.1667	0.000799
19.1833	0.000237
19.2	-5e-06
19.2167	0.000103
19.2333	0.000131
19.25	-2e-05
19.2667	-0.000142
19.2833	-0.000154
19.3	5.4e-05
19.3167	0.000312
19.3333	0.00053
19.35	0.000828
19.3667	0.000716
19.3833	0.000434
19.4	0.000102
19.4167	-0.0003
19.4333	-0.000352
19.45	4.6e-05
19.4667	0.000603
19.4833	0.001271
19.5	0.001829
19.5167	0.002156
19.5333	0.002404
19.55	0.002291
19.5667	0.002328
19.5833	0.002605
19.6	0.002683
19.6167	0.002849
19.6333	0.002796
19.65	0.002303
19.6667	0.001969
19.6833	0.001646
19.7	0.001842
19.7167	0.002208
19.7333	0.002574
19.75	0.00246
19.7667	0.001615
19.7833	0.000691
19.8	1.7e-05
19.8167	-0.000309
19.8333	-0.000574
19.85	-0.00058
19.8667	-0.000905
19.8833	-0.001501
19.9	-0.001496
19.9167	-0.001163
19.9333	0.000391
19.95	0.001024
19.9667	0.000917
19.9833	0.00085
20	0.000403
20.0167	0.000635
20.0333	0.002187
20.05	0.003598
20.0667	0.00452
20.0833	0.003892
20.1	0.002753
20.1167	0.002734
20.1333	0.003433
20.15	0.003973
20.1667	0.003423
20.1833	0.002093
20.2	0.001793
20.2167	0.001331
20.2333	0.000269
20.25	0.000167
20.2667	0.000604
20.2833	0.001002
20.3	0.00114
20.3167	0.001186
20.3333	0.000822
20.35	0.000157
20.3667	-0.000407
20.3833	-0.000282
20.4	-0.000236
20.4167	-0.000202
20.4333	-0.000659
20.45	-0.001006
20.4667	-0.001083
20.4833	-0.00084
20.5	-0.000216
20.5167	0.000545
20.5333	0.001015
20.55	0.001146
20.5667	0.000886
20.5833	0.000637
20.6	0.000477
20.6167	0.000436
20.6333	0.000323
20.65	0.000191
20.6667	0.000138
20.6833	0.000186
20.7	0.000574
20.7167	0.000659
20.7333	0.000174
20.75	-8.2e-05
20.7667	9.3e-05
20.7833	0.000297
20.8	0.000372
20.8167	6.4e-05
20.8333	-0.000665
20.85	-0.000904
20.8667	-0.001203
20.8833	-0.001342
20.9	-0.001191
20.9167	-0.001033
20.9333	-0.001605
20.95	-0.002208
20.9667	-0.00151
20.9833	-0.002233
21	-0.002895
21.0167	-0.0018
21.0333	0.002814
21.05	-0.001422
21.0667	-0.009788
21.0833	-0.018905
21.1	-0.022411
21.1167	-0.022349
21.1333	-0.023958
21.15	-0.025167
21.1667	-0.024286
21.1833	-0.024405
21.2	-0.024334
21.2167	-0.024925
21.2333	-0.023006
21.25	-0.016248
21.2667	-0.0076
21.2833	-0.001851
21.3	6.7e-05
21.3167	0.000634
21.3333	-0.00082
21.35	-0.001754
21.3667	-0.001457
21.3833	9e-06
21.4	0.000405
21.4167	0.00018
21.4333	-0.000375
21.45	-0.001241
21.4667	-0.001756
21.4833	-0.002022
21.5	-0.002608
21.5167	-0.002334
21.5333	-0.001801
21.55	-0.001758
21.5667	-0.001154
21.5833	-0.000621
21.6	-0.000138
21.6167	0.000245
21.6333	0.000217
21.65	-0.000231
21.6667	-0.000899
21.6833	-0.001176
21.7	-0.000964
21.7167	-0.001082
21.7333	-0.00105
21.75	-0.000748
21.7667	-0.000406
21.7833	-0.000165
21.8	-0.000413
21.8167	-0.001331
21.8333	-0.002509
21.85	-0.003237
21.8667	-0.003545
21.8833	-0.003284
21.9	-0.002962
21.9167	-0.0027
21.9333	-0.002187
21.95	-0.001775
21.9667	-0.001473
21.9833	-0.001131
22	-0.000958
22.0167	-0.000906
22.0333	-0.000642
22.05	-0.000219
22.0667	-5.6e-05
22.0833	0.000177
22.1	0.00021
22.1167	0.000364
22.1333	0.000538
22.15	0.000853
22.1667	0.001437
22.1833	0.001791
22.2	0.001766
22.2167	0.001591
22.2333	0.001067
22.25	0.000833
22.2667	0.000939
22.2833	0.000785
22.3	0.000421
22.3167	-3.1e-05
22.3333	-0.000393
22.35	-0.000885
22.3667	-0.000827
22.3833	-0.000188
22.4	0
22.4167	-0.00036
22.4333	-0.00046
22.45	-0.000619
22.4667	-0.000588
22.4833	-0.001337
22.5	-0.001967
22.5167	-0.002234
22.5333	-0.002
22.55	-0.001907
22.5667	-0.001593
22.5833	-0.001229
22.6	-0.001075
22.6167	-0.00089
22.6333	-0.000582
22.65	-0.000575
22.6667	-0.000678
22.6833	-0.000691
22.7	-0.000534
22.7167	2.6e-05
22.7333	0.000657
22.75	0.000738
22.7667	0.000569
22.7833	0.00064
22.8	0.000901
22.8167	0.001264
22.8333	0.001689
22.85	0.001865
22.8667	0.0021
22.8833	0.002045
22.9	0.00208
22.9167	0.001448
22.9333	0.000847
22.95	0.000756
22.9667	0.000546
22.9833	0.000575
23	0.000924
23.0167	0.000146
23.0333	6.9e-05
23.05	-3.9e-05
23.0667	-7.6e-05
23.0833	0.000327
23.1	0.00023
23.1167	7.4e-05
23.1333	0.0006
23.15	0.000775
23.1667	0.00057
23.1833	0.000226
23.2	-0.000589
23.2167	-0.000623
23.2333	-0.000146
23.25	-0.000148
23.2667	-0.000221
23.2833	-0.000494
23.3	-0.001117
23.3167	-0.00129
23.3333	-0.001322
23.35	-0.001524
23.3667	-0.001817
23.3833	-0.001639
23.4	-0.001471
23.4167	-0.001163
23.4333	-0.000505
23.45	0.000653
23.4667	-0.000339
23.4833	-0.000111
23.5	0.001036
23.5167	0.002274
23.5333	0.000352
23.55	-0.002719
23.5667	-0.006571
23.5833	-0.010373
23.6	-0.014145
23.6167	-0.016057
23.6333	-0.016559
23.65	-0.016451
23.6667	-0.018123
23.6833	-0.016576
23.7	-0.015148
23.7167	-0.01558
23.7333	-0.015372
23.75	-0.013874
23.7667	-0.010636
23.7833	-0.008938
23.8	-0.00767
23.8167	-0.006543
23.8333	-0.005015
23.85	-0.004077
23.8667	-0.00372
23.8833	-0.002802
23.9	-0.001684
23.9167	-0.000667
23.9333	6.1e-05
23.95	0.000228
23.9667	0.000765
23.9833	0.001333
24	0.00143
24.0167	0.001177
24.0333	0.001454
24.05	0.001681
24.0667	0.001468
24.0833	0.001345
24.1	0.001222
24.1167	0.000579
24.1333	0.000145
24.15	-0.000498
24.1667	-0.000122
24.1833	0.001205
24.2	0.001761
24.2167	0.001977
24.2333	0.001483
24.25	0.001149
24.2667	0.001645
24.2833	0.001871
24.3	0.003327
24.3167	0.006003
24.3333	0.006108
24.35	0.004093
24.3667	0.002859
24.3833	0.001764
24.4	0.000339
24.4167	-0.000166
24.4333	-0.000501
24.45	-0.000877
24.4667	-0.000752
24.4833	-0.001948
24.5	-0.003103
24.5167	-0.002979
24.5333	-0.003345
24.55	-0.003852
24.5667	-0.003298
24.5833	-0.002444
24.6	-0.001751
24.6167	-0.001467
24.6333	-0.001305
24.65	-0.001112
24.6667	-0.000829
24.6833	-0.000356
24.7	0.000107
24.7167	0.000449
24.7333	0.000951
24.75	0.001772
24.7667	0.002224
24.7833	0.002926
24.8	0.002718
24.8167	0.001879
24.8333	0.00155
24.85	0.00146
24.8667	0.001081
24.8833	3.2e-05
24.9	9.2e-05
24.9167	0.000733
24.9333	0.000262
24.95	-0.000178
24.9667	0.000201
24.9833	0.000781
25	0.00106
25.0167	0.000829
25.0333	-1.3e-05
25.05	-0.000295
25.0667	-0.000326
25.0833	-0.000348
25.1	-0.00011
25.1167	0.000348
25.1333	0.000624
25.15	0.000521
25.1667	0.000638
25.1833	0.001585
25.2	0.002372
25.2167	0.002848
25.2333	0.003203
25.25	0.003229
25.2667	0.002794
25.2833	0.00296
25.3	0.003555
25.3167	0.0045
25.3333	0.004364
25.35	0.003718
25.3667	0.003461
25.3833	0.003375
25.4	0.003119
25.4167	0.003402
25.4333	0.003534
25.45	0.002947
25.4667	0.002849
25.4833	0.003061
25.5	0.002463
25.5167	0.001385
25.5333	0.001435
25.55	0.001686
25.5667	0.002116
25.5833	0.002067
25.6	0.001547
25.6167	0.000967
25.6333	0.000856
25.65	0.000774
25.6667	0.000563
25.6833	0.000322
25.7	-0.00033
25.7167	-0.000102
25.7333	-0.000185
25.75	-4.8e-05
25.7667	-8.1e-05
25.7833	-0.000194
25.8	-0.000288
25.8167	-0.000432
25.8333	-0.000687
25.85	-0.000882
25.8667	-0.000837
25.8833	-0.000622
25.9	-4.8e-05
25.9167	0.000276
25.9333	0.000459
25.95	-7.8e-05
25.9667	-0.000205
25.9833	-2e-06
26	0.001911
26.0167	0.003163
26.0333	0.002755
26.05	-0.001694
26.0667	-0.006863
26.0833	-0.010412
26.1	-0.012551
26.1167	-0.01445
26.1333	-0.01401
26.15	-0.013701
26.1667	-0.015441
26.1833	-0.015991
26.2	-0.015602
26.2167	-0.014023
26.2333	-0.012214
26.25	-0.010796
26.2667	-0.009648
26.2833	-0.00732
26.3	-0.005001
26.3167	-0.003623
26.3333	-0.001766
26.35	-0.001489
26.3667	2.8e-05
26.3833	0.011225
26.4	0.018912
26.4167	0.014968
26.4333	0.011284
26.45	0.00747
26.4667	0.006186
26.4833	0.006292
26.5	0.004448
26.5167	0.003644
26.5333	0.002869
26.55	0.001544
26.5667	0.001619
26.5833	0.000934
26.6	0.000499
26.6167	0.000224
26.6333	-6.2e-05
26.65	0.000262
26.6667	0.001017
26.6833	0.001921
26.7	0.002285
26.7167	0.00188
26.7333	0.001303
26.75	0.001587
26.7667	0.002061
26.7833	0.001565
26.8	0.001478
26.8167	0.002312
26.8333	0.003115
26.85	0.003019
26.8667	0.002562
26.8833	0.001845
26.9	0.001749
26.9167	0.002492
26.9333	0.002635
26.95	0.002088
26.9667	0.000811
26.9833	5e-06
27	0.000368
27.0167	0.001391
27.0333	0.001524
27.05	0.001207
27.0667	0.00146
27.0833	0.001753
27.1	0.001686
27.1167	0.001029
27.1333	0.000442
27.15	0.000235
27.1667	0.000628
27.1833	0.001252
27.2	0.001235
27.2167	0.000748
27.2333	-3.9e-05
27.25	-0.000435
27.2667	-0.000642
27.2833	-0.000618
27.3	-0.000725
27.3167	-0.001192
27.3333	-0.001338
27.35	-0.001354
27.3667	-0.00114
27.3833	-0.001076
27.4	-0.001132
27.4167	-0.000388
27.4333	1.6e-05
27.45	0.00021
27.4667	0.000545
27.4833	0.000699
27.5	0.000534
27.5167	0.000688
27.5333	0.001153
27.55	0.001239
27.5667	0.001224
27.5833	0.000729
27.6	0.000514
27.6167	0.0005
27.6333	0.000516
27.65	0.000622
27.6667	0.000648
27.6833	0.000904
27.7	0.00117
27.7167	0.001546
27.7333	0.001173
27.75	0.00158
27.7667	0.001627
27.7833	0.001334
27.8	0.000821
27.8167	-7.1e-05
27.8333	-0.000344
27.85	-0.000156
27.8667	0.000591
27.8833	0.001279
27.9	0.000956
27.9167	-0.000136
27.9333	-0.000539
27.95	-0.000361
27.9667	0.000316
27.9833	9.3e-05
28	-0.000739
28.0167	-0.001352
28.0333	-0.002886
28.05	-0.003569
28.0667	-0.003533
28.0833	-0.003546
28.1	-0.00324
28.1167	-0.002553
28.1333	-0.001338
28.15	-0.000182
28.1667	0.000223
28.1833	0.000179
28.2	0.000404
28.2167	-0.00016
28.2333	-0.000325
28.25	0.00015
28.2667	0.000546
28.2833	0.001281
28.3	0.001856
28.3167	0.002272
28.3333	0.002137
28.35	0.001743
28.3667	0.001518
28.3833	0.001604
28.4	0.00036
28.4167	-0.000434
28.4333	-0.000478
28.45	-0.000222
28.4667	-0.000506
28.4833	-0.0025
28.5	-0.003843
28.5167	-0.004027
28.5333	-0.00143
28.55	-0.007264
28.5667	-0.011137
28.5833	-0.01161
28.6	-0.013414
28.6167	-0.015027
28.6333	-0.0152
28.65	-0.013982
28.6667	-0.012535
28.6833	-0.012668
28.7	-0.012761
28.7167	-0.012244
28.7333	-0.011606
28.75	-0.009668
28.7667	-0.007381
28.7833	-0.006013
28.8	-0.004676
28.8167	-0.003688
28.8333	-0.00205
28.85	0.000328
28.8667	0.002246
28.8833	0.003644
28.9	0.003922
28.9167	0.00355
28.9333	0.003848
28.95	0.004267
28.9667	0.004215
28.9833	0.004834
29	0.005212
29.0167	0.00577
29.0333	0.005529
29.05	0.005328
29.0667	0.005176
29.0833	0.004815
29.1	0.004364
29.1167	0.003953
29.1333	0.002942
29.15	0.002191
29.1667	0.00198
29.1833	0.002209
29.2	0.001878
29.2167	0.001257
29.2333	0.001186
29.25	0.000985
29.2667	0.000865
29.2833	0.000724
29.3	0.000383
29.3167	-0.000517
29.3333	-0.001448
29.35	-0.001388
29.3667	-0.001049
29.3833	-0.000809
29.4	-0.0004
29.4167	0.0002
29.4333	0.00104
29.45	0.001359
29.4667	0.001399
29.4833	0.001059
29.5	0.001169
29.5167	0.001418
29.5333	0.001448
29.55	0.001808
29.5667	0.002148
29.5833	0.002188
29.6	0.002058
29.6167	0.001158
29.6333	4.8e-05
29.65	-0.000382
29.6667	-0.000252
29.6833	-0.000452
29.7	-0.000432
29.7167	-0.000771
29.7333	-0.000721
29.75	-0.001181
29.7667	-0.001191
29.7833	-0.001111
29.8	-0.00131
29.8167	-0.00087
29.8333	-0.00077
29.85	-0.000799
29.8667	-0.000899
29.8833	-0.000849
29.9	-0.000759
29.9167	-0.000268
29.9333	0.000322
29.95	0.000963
29.9667	0.001613
29.9833	0.001643
30	0.001304
30.0167	0.000934
30.0333	0.000674
30.05	0.000795
30.0667	0.000725
30.0833	0.001026
30.1	0.000816
30.1167	0.000506
30.1333	0.000607
30.15	0.000897
30.1667	0.000697
30.1833	0.000868
30.2	0.001238
30.2167	0.001158
30.2333	0.000948
30.25	0.000458
30.2667	-0.000183
30.2833	-0.000623
30.3	-0.001203
30.3167	-0.001384
30.3333	-0.001485
30.35	-0.001547
30.3667	-0.001268
30.3833	-0.001129
30.4	-0.001161
30.4167	-0.001043
30.4333	-0.000966
30.45	-0.000909
30.4667	-0.000822
30.4833	-0.000595
30.5	-0.000848
30.5167	-0.000801
30.5333	-0.000805
30.55	-0.00079
30.5667	-0.000584
30.5833	-0.000278
30.6	-0.000103
30.6167	0.000203
30.6333	0.000667
30.65	0.001002
30.6667	0.001316
30.6833	0.001441
30.7	0.001286
30.7167	0.00107
30.7333	0.000684
30.75	0.000218
30.7667	4.2e-05
30.7833	0.000226
30.8	0.00043
30.8167	0.000373
30.8333	0.000337
30.85	0.00014
30.8667	9.3e-05
30.8833	0.000296
30.9	6.9e-05
30.9167	-0.000617
30.9333	-0.001115
30.95	-0.001343
30.9667	-0.00137
30.9833	6.2e-05
31	-0.000236
31.0167	-0.002053
31.0333	0.001868
31.05	5e-05
31.0667	-0.005579
31.0833	-0.008487
31.1	-0.010726
31.1167	-0.012334
31.1333	-0.012853
31.15	-0.012662
31.1667	-0.011591
31.1833	-0.010431
31.2	-0.00926
31.2167	-0.008579
31.2333	-0.008548
31.25	-0.007918
31.2667	-0.006758
31.2833	-0.005247
31.3	-0.004317
31.3167	-0.003297
31.3333	-0.001807
31.35	0.000213
31.3667	0.002273
31.3833	0.004053
31.4	0.003933
31.4167	0.004403
31.4333	0.005052
31.45	0.005132
31.4667	0.005162
31.4833	0.005191
31.5	0.005421
31.5167	0.0052
31.5333	0.00431
31.55	0.003779
31.5667	0.003409
31.5833	0.003228
31.6	0.003438
31.6167	0.003557
31.6333	0.003097
31.65	0.003376
31.6667	0.003486
31.6833	0.003175
31.7	0.002925
31.7167	0.002574
31.7333	0.002284
31.75	0.001913
31.7667	0.001503
31.7833	0.001163
31.8	0.000602
31.8167	0.000182
31.8333	0.000122
31.85	0.000382
31.8667	0.000701
31.8833	0.000551
31.9	0.000331
31.9167	0.000271
31.9333	9.1e-05
31.95	-8.9e-05
31.9667	-0.000148
31.9833	-0.000248
32	-0.000468
32.0167	-0.000578
32.0333	-0.000377
32.05	-0.000266
32.0667	-0.000215
32.0833	-0.000215
32.1	-0.000164
32.1167	-7.3e-05
32.1333	0.000258
32.15	0.0005
32.1667	0.000701
32.1833	0.001072
32.2	0.001104
32.2167	0.001205
32.2333	0.001187
32.25	0.001099
32.2667	0.000852
32.2833	0.000804
32.3	0.000956
32.3167	0.001098
32.3333	0.000381
32.35	0.000324
32.3667	0.000157
32.3833	0.00028
32.4	0.000203
32.4167	0.000516
32.4333	0.000619
32.45	0.000543
32.4667	-3.4e-05
32.4833	-0.00022
32.5	-9.7e-05
32.5167	-0.000254
32.5333	-0.00027
32.55	-0.000316
32.5667	-0.000353
32.5833	-5.9e-05
32.6	0.000145
32.6167	5.8e-05
32.6333	0.000322
32.65	0.000545
32.6667	0.000709
32.6833	0.000652
32.7	0.000605
32.7167	0.000599
32.7333	0.000602
32.75	0.000324
32.7667	0.000137
32.7833	-0.00015
32.8	-0.000657
32.8167	-0.001084
32.8333	-0.001423
32.85	-0.001371
32.8667	-0.001139
32.8833	-0.001018
32.9	-0.001206
32.9167	-0.001374
32.9333	-0.001364
32.95	-0.001224
32.9667	-0.001174
32.9833	-0.001183
33	-0.001343
33.0167	-0.001273
33.0333	-0.001264
33.05	-0.001115
33.0667	-0.001056
33.0833	-0.000917
33.1	-0.000728
33.1167	-0.000609
33.1333	-0.00044
33.15	2.8e-05
33.1667	0.000367
33.1833	0.000426
33.2	0.000434
33.2167	0.000573
33.2333	0.000762
33.25	0.000861
33.2667	0.00073
33.2833	0.000669
33.3	0.000608
33.3167	0.000577
33.3333	0.000787
33.35	0.000947
33.3667	0.001048
[truncated: 910 more rows]

## Sheet: Suppplementary Fig. 5d
Supplementary Fig. 5d: source data points
DP_X	DP_Y	Baseline_X	Baseline_Y	Fit_X	Fit_Y	NDH_X	NDH_Y
0.083333	0.004762			0.023	-10.0743	0.138681	-9.51143
0.1	0.003094			0.138681	-9.9013	0.255484	-9.93369
0.116667	0.002386			0.255484	-9.30076	0.373409	-7.17421
0.133333	0.001768			0.373409	-7.53266	0.492456	-3.96578
0.15	0.00109			0.492456	-3.74818	0.612626	-0.654197
0.166667	0.000532			0.612626	-0.7468	0.733917	0.968876
0.183333	0.000654			0.733917	0.350779	0.85633	0.276827
0.2	0.000735			0.85633	0.738366	0.979866	0.368027
0.216667	0.000196			0.979866	0.90566	1.10452	0.818253
0.233333	0.000147			1.10452	0.990828	1.2303	0.545504
0.25	0.000279			1.2303	1.03957	1.3572	0.836545
0.266667	0.00048			1.3572	1.06993	1.48523	1.1473
0.283333	0.000621			1.48523	1.09009	1.61437	0.81302
0.3	0.00027			1.61437	1.10415	1.74464	1.12075
0.316667	-0.000541			1.74464	1.11435	1.87603	0.606174
0.333333	-0.001412			1.87603	1.12201	2.00854	1.90386
0.35	-0.001753			2.00854	1.12792	2.14218	1.61791
0.366667	-0.001764			2.14218	1.13259	2.27693	1.90919
0.383333	-0.002074			2.27693	1.13637
0.4	-0.002098
0.416667	-0.002003
0.433333	-0.001807
0.45	-0.001441
0.466667	-0.000905
0.483333	-0.000329
0.5	-0.000106
0.516667	-0.000534
0.533333	-0.000941
0.55	-0.000999
0.566667	-0.000897
0.583333	-0.000684
0.6	-0.000775
0.616667	-0.001147
0.633333	-0.001488
0.65	-0.001579
0.666667	-0.00121
0.683333	-0.000561
0.7	0.000565
0.716667	0.00153
0.733333	0.001916
0.75	0.002082
0.766667	0.001988
0.783333	0.001874
0.8	0.001307
0.816667	0.00039
0.833333	-5.7e-05
0.85	2.6e-05
0.866667	0.000649
0.883333	0.001133
0.9	0.001433
0.916667	0.001964
0.933333	0.001084
0.95	-0.001966
0.966667	-0.003845
0.983333	-0.004185
1	-0.001337
1.01667	0.00038
1.03333	-0.002112
1.05	-0.004145
1.06667	-0.004928
1.08333	-0.00739
1.1	-0.008805
1.11667	-0.010611
1.13333	-0.010736
1.15	-0.009962
1.16667	-0.008877
1.18333	-0.008483
1.2	-0.009331
1.21667	-0.009659
1.23333	-0.009558
1.25	-0.008806
1.26667	-0.008194
1.28333	-0.007812
1.3	-0.007303
1.31667	-0.006454
1.33333	-0.005565
1.35	-0.004936
1.36667	-0.003506
1.38333	-0.003077
1.4	-0.00273
1.41667	-0.002314
1.43333	-0.001627
1.45	-0.0013
1.46667	-0.001194
1.48333	-0.001317
1.5	-0.001722
1.51667	-0.001678
1.53333	-0.000813
1.55	-0.000309
1.56667	-0.000224
1.58333	-0.00045
1.6	-0.000627
1.61667	-0.000765
1.63333	-0.000783
1.65	-0.00083
1.66667	-0.000698
1.68333	-0.000196
1.7	0.000295
1.71667	0.000645
1.73333	0.000696
1.75	0.000296
1.76667	-9.4e-05
1.78333	-0.000213
1.8	-9.4e-05
1.81667	0.000354
1.83333	0.000793
1.85	0.000812
1.86667	0.00025
1.88333	-2.1e-05
1.9	2.6e-05
1.91667	0.000133
1.93333	4e-05
1.95	-0.000203
1.96667	-0.000346
1.98333	-0.000409
2	-0.000553
2.01667	-0.000577
2.03333	-0.000702
2.05	-0.000926
2.06667	-0.001121
2.08333	-0.001115
2.1	-0.001041
2.11667	-0.001106
2.13333	-0.001082
2.15	-0.001268
2.16667	-0.001333
2.18333	-0.000889
2.2	-6e-06
2.21667	0.000298
2.23333	3.1e-05
2.25	-0.000466
2.26667	-0.000583
2.28333	0.00023
2.3	0.001243
2.31667	0.002045
2.33333	0.002837
2.35	0.00336
2.36667	0.003812
2.38333	0.004064
2.4	0.003416
2.41667	0.003187
2.43333	0.002729
2.45	0.00235
2.46667	0.002602
2.48333	0.001943
2.5	0.002424
2.51667	0.004005
2.53333	0.004586
2.55	0.004067
2.56667	0.003418
2.58333	0.002958
2.6	0.001729
2.61667	0.000249
2.63333	0.00092
2.65	0.0011
2.66667	0.000341
2.68333	0.000271
2.7	0.002081
2.71667	0.002821
2.73333	0.003442
2.75	0.002732
2.76667	0.003012
2.78333	0.002412
2.8	0.000892
2.81667	0.001102
2.83333	0.002282
2.85	0.001942
2.86667	0.002812
2.88333	0.004792
2.9	0.004512
2.91667	0.003662
2.93333	0.002892
2.95	0.001822
2.96667	0.001452
2.98333	0.001482
3	0.001183
3.01667	0.001663
3.03333	0.000803
3.05	-0.000127
3.06667	-6e-06
3.08333	0.000644
3.1	0.001344
3.11667	0.001825
3.13333	0.001016
3.15	0.000126
3.16667	0.000347
3.18333	0.000748
3.2	0.000449
3.21667	0.00045
3.23333	0.000661
3.25	0.000892
3.26667	0.001483
3.28333	0.002255
3.3	0.002766
3.31667	0.002268
3.33333	0.00123
3.35	0.000632
3.36667	0.001764
3.38333	0.002166
3.4	0.001378
3.41667	0.001221
3.43333	0.002074
3.45	0.002607
3.46667	0.002389
3.48333	-0.003088
3.5	-0.009435
3.51667	-0.007161
3.53333	-0.013158
3.55	-0.022904
3.56667	-0.025981
3.58333	-0.030898
3.6	-0.035594
3.61667	-0.03241
3.63333	-0.041736
3.65	-0.076743
3.66667	-0.104969
3.68333	-0.109155
3.7	-0.099342
3.71667	-0.088208
3.73333	-0.077524
3.75	-0.068751
3.76667	-0.064277
3.78333	-0.060744
3.8	-0.05783
3.81667	-0.055477
3.83333	-0.052794
3.85	-0.049461
3.86667	-0.045508
3.88333	-0.042215
3.9	-0.039603
3.91667	-0.037461
3.93333	-0.036059
3.95	-0.034886
3.96667	-0.033574
3.98333	-0.032062
4	-0.030331
4.01667	-0.02868
4.03333	-0.027
4.05	-0.025269
4.06667	-0.023438
4.08333	-0.021737
4.1	-0.020378
4.11667	-0.019059
4.13333	-0.01779
4.15	-0.016331
4.16667	-0.014662
4.18333	-0.012933
4.2	-0.011806
4.21667	-0.011259
4.23333	-0.011082
4.25	-0.010855
4.26667	-0.010078
4.28333	-0.009112
4.3	-0.008167
4.31667	-0.007262
4.33333	-0.006618
4.35	-0.006104
4.36667	-0.00608
4.38333	-0.005986
4.4	-0.005954
4.41667	-0.005462
4.43333	-0.004651
4.45	-0.00381
4.46667	-0.003359
4.48333	-0.003458
4.5	-0.003629
4.51667	-0.003961
4.53333	-0.003783
4.55	-0.003016
4.56667	-0.002068
4.58333	-0.00131
4.6	-0.001015
4.61667	-0.000901
4.63333	-0.000937
4.65	-0.001193
4.66667	-0.001289
4.68333	-0.001166
4.7	-0.000985
4.71667	-0.000595
4.73333	-0.000405
4.75	-0.000356
4.76667	-0.000566
4.78333	-0.000846
4.8	-0.00075
4.81667	-0.000275
4.83333	0.0004
4.85	0.000705
4.86667	0.00036
4.88333	-0.000375
4.9	-0.000793
4.91667	-0.000844
4.93333	-0.000764
4.95	-0.000794
4.96667	-0.001144
4.98333	-0.001364
5	-0.001328
5.01667	-0.001353
5.03333	-0.001348
5.05	-0.001134
5.06667	-0.001019
5.08333	-0.001014
5.1	-0.000543
5.11667	-7.4e-05
5.13333	-0.000424
5.15	-0.001185
5.16667	-0.001975
5.18333	-0.002396
5.2	-0.001839
5.21667	-0.000874
5.23333	-0.000299
5.25	-0.000263
5.26667	-0.000268
5.28333	0.000317
5.3	0.00042
5.31667	0.000722
5.33333	0.000834
5.35	0.000276
5.36667	-0.000372
5.38333	-0.00036
5.4	-0.000189
5.41667	-0.000209
5.43333	-0.000639
5.45	-0.000879
5.46667	-0.000338
5.48333	0.000622
5.5	0.001371
5.51667	0.001431
5.53333	0.00068
5.55	-2e-05
5.56667	-0.000251
5.58333	-7.1e-05
5.6	0.000218
5.61667	0.000608
5.63333	0.001028
5.65	0.001618
5.66667	0.002738
5.68333	0.002958
5.7	0.002899
5.71667	0.0017
5.73333	0.001171
5.75	0.000933
5.76667	0.001014
5.78333	0.000885
5.8	0.000187
5.81667	-4e-05
5.83333	0.000822
5.85	0.000695
5.86667	0.000487
5.88333	0.00032
5.9	-0.000257
5.91667	-0.002334
5.93333	-0.00335
5.95	-0.001407
5.96667	-0.000393
5.98333	-0.0011
6	-0.000816
6.01667	0.000128
6.03333	-0.002928
6.05	-0.012764
6.06667	-0.01868
6.08333	-0.022755
6.1	-0.030931
6.11667	-0.038636
6.13333	-0.045221
6.15	-0.049966
6.16667	-0.057091
6.18333	-0.057626
6.2	-0.05414
6.21667	-0.050465
6.23333	-0.051309
6.25	-0.049353
6.26667	-0.046557
6.28333	-0.045552
6.3	-0.044435
6.31667	-0.044008
6.33333	-0.043172
6.35	-0.041305
6.36667	-0.038558
6.38333	-0.036562
6.4	-0.034604
6.41667	-0.033267
6.43333	-0.032379
6.45	-0.031791
6.46667	-0.031364
6.48333	-0.030936
6.5	-0.030248
6.51667	-0.029769
6.53333	-0.029571
6.55	-0.029572
6.56667	-0.028943
6.58333	-0.027814
6.6	-0.026865
6.61667	-0.026035
6.63333	-0.025026
6.65	-0.023966
6.66667	-0.022806
6.68333	-0.021746
6.7	-0.020856
6.71667	-0.019905
6.73333	-0.018984
6.75	-0.018323
6.76667	-0.017642
6.78333	-0.016891
6.8	-0.01623
6.81667	-0.015598
6.83333	-0.014986
6.85	-0.014153
6.86667	-0.013311
6.88333	-0.012569
6.9	-0.012066
6.91667	-0.011823
6.93333	-0.0117
6.95	-0.011386
6.96667	-0.011223
6.98333	-0.01096
7	-0.010446
7.01667	-0.010081
7.03333	-0.009946
7.05	-0.010032
7.06667	-0.009917
7.08333	-0.009482
7.1	-0.008887
7.11667	-0.008181
7.13333	-0.007925
7.15	-0.007649
7.16667	-0.007442
7.18333	-0.007616
7.2	-0.00774
7.21667	-0.007992
7.23333	-0.008185
7.25	-0.008087
7.26667	-0.00764
7.28333	-0.006962
7.3	-0.006104
7.31667	-0.005315
7.33333	-0.005026
7.35	-0.005047
7.36667	-0.005248
7.38333	-0.005149
7.4	-0.005059
7.41667	-0.005438
7.43333	-0.005588
7.45	-0.005777
7.46667	-0.005837
7.48333	-0.005936
7.5	-0.005945
7.51667	-0.006073
7.53333	-0.00576
7.55	-0.005048
7.56667	-0.004096
7.58333	-0.003534
7.6	-0.003291
7.61667	-0.003367
7.63333	-0.003863
7.65	-0.004289
7.66667	-0.004486
7.68333	-0.004372
7.7	-0.003917
7.71667	-0.003431
7.73333	-0.002966
7.75	-0.00279
7.76667	-0.002695
7.78333	-0.002539
7.8	-0.002273
7.81667	-0.002075
7.83333	-0.001878
7.85	-0.001611
7.86667	-0.001593
7.88333	-0.001586
7.9	-0.001748
7.91667	-0.001688
7.93333	-0.001639
7.95	-0.00173
7.96667	-0.001581
7.98333	-0.001382
8	-0.001321
8.01667	-0.00126
8.03333	-0.001029
8.05	-0.000948
8.06667	-0.000967
8.08333	-0.000866
8.1	-0.000834
8.11667	-0.000661
8.13333	-0.000767
8.15	-0.000594
8.16667	-0.000251
8.18333	0.000102
8.2	0.000396
8.21667	0.000581
8.23333	0.000876
8.25	0.000821
8.26667	0.000466
8.28333	0.000401
8.3	0.000538
8.31667	0.000605
8.33333	0.000722
8.35	0.000679
8.36667	0.000706
8.38333	0.000864
8.4	0.001022
8.41667	0.000991
8.43333	0.000661
8.45	-0.00012
8.46667	-0.000871
8.48333	0.000538
8.5	4.9e-05
8.51667	8e-05
8.53333	-0.006289
8.55	-0.012968
8.56667	-0.014247
8.58333	-0.015935
8.6	-0.022673
8.61667	-0.028421
8.63333	-0.031168
8.65	-0.035155
8.66667	-0.045662
8.68333	-0.049019
8.7	-0.044206
8.71667	-0.040181
8.73333	-0.039037
8.75	-0.034833
8.76667	-0.032819
8.78333	-0.031575
8.8	-0.03082
8.81667	-0.030305
8.83333	-0.029689
8.85	-0.027954
8.86667	-0.025629
8.88333	-0.023533
8.9	-0.022278
8.91667	-0.021482
8.93333	-0.021365
8.95	-0.021789
8.96667	-0.022133
8.98333	-0.022587
9	-0.022671
9.01667	-0.022494
9.03333	-0.022117
9.05	-0.021921
9.06667	-0.021744
9.08333	-0.021387
9.1	-0.02101
9.11667	-0.020603
9.13333	-0.020066
9.15	-0.019279
9.16667	-0.018192
9.18333	-0.017365
9.2	-0.016688
9.21667	-0.016131
9.23333	-0.015574
9.25	-0.014967
9.26667	-0.01418
9.28333	-0.013353
9.3	-0.012986
9.31667	-0.01278
9.33333	-0.012343
9.35	-0.011876
9.36667	-0.011599
9.38333	-0.011143
9.4	-0.010686
9.41667	-0.01025
9.43333	-0.009863
9.45	-0.009567
9.46667	-0.009261
9.48333	-0.009095
9.5	-0.009109
9.51667	-0.009183
9.53333	-0.009078
9.55	-0.008832
9.56667	-0.008817
9.58333	-0.009051
9.6	-0.009206
9.61667	-0.009162
9.63333	-0.008757
9.65	-0.008163
9.66667	-0.007879
9.68333	-0.007734
9.7	-0.00728
9.71667	-0.006777
9.73333	-0.006284
9.75	-0.006051
9.76667	-0.005808
9.78333	-0.005415
9.8	-0.005042
9.81667	-0.00482
9.83333	-0.004699
9.85	-0.004437
9.86667	-0.003876
9.88333	-0.003304
9.9	-0.002724
9.91667	-0.002084
9.93333	-0.001654
9.95	-0.001304
9.96667	-0.001015
9.98333	-0.000805
10	-0.000586
10.0167	-0.000309
10.0333	-0.000321
10.05	-0.000523
10.0667	-0.000626
10.0833	-0.000408
10.1	-0.000182
10.1167	-5.6e-05
10.1333	0.000109
10.15	0.000424
10.1667	0.000739
10.1833	0.000774
10.2	0.000359
10.2167	-8.9e-05
10.2333	-0.000146
10.25	-6.4e-05
10.2667	0.000119
10.2833	0.000151
10.3	-0.000147
10.3167	-0.000588
10.3333	-0.000938
10.35	-0.001128
10.3667	-0.001159
10.3833	-0.000809
10.4	-0.000541
10.4167	-0.000584
10.4333	-0.000728
10.45	-0.000851
10.4667	-0.001015
10.4833	-0.000998
10.5	-0.000902
10.5167	-0.000839
10.5333	-0.000835
10.55	-0.000851
10.5667	-0.000947
10.5833	-0.001203
10.6	-0.00145
10.6167	-0.001679
10.6333	-0.001447
10.65	-0.000995
10.6667	-0.000394
10.6833	2.8e-05
10.7	0.00013
10.7167	-0.0001
10.7333	-9.9e-05
10.75	0.000122
10.7667	0.000403
10.7833	0.000733
10.8	0.001004
10.8167	0.001076
10.8333	0.001057
10.85	0.001328
10.8667	0.001819
10.8833	0.00236
10.9	0.003052
10.9167	0.003515
10.9333	0.003267
10.95	0.00376
10.9667	0.004022
10.9833	0.004575
11	0.005368
11.0167	0.005221
11.0333	0.000485
11.05	-0.007101
11.0667	-0.009827
11.0833	-0.009684
11.1	-0.01361
11.1167	-0.019455
11.1333	-0.02367
11.15	-0.026246
11.1667	-0.028321
11.1833	-0.026267
11.2	-0.022672
11.2167	-0.023197
11.2333	-0.024792
11.25	-0.020168
11.2667	-0.016473
11.2833	-0.013978
11.3	-0.012463
11.3167	-0.012438
11.3333	-0.012384
11.35	-0.011059
11.3667	-0.009065
11.3833	-0.00698
11.4	-0.005355
11.4167	-0.004582
11.4333	-0.004478
11.45	-0.005014
11.4667	-0.0057
11.4833	-0.006636
11.5	-0.007232
11.5167	-0.007909
11.5333	-0.008377
11.55	-0.008914
11.5667	-0.009411
11.5833	-0.009688
11.6	-0.009816
11.6167	-0.010015
11.6333	-0.009984
11.65	-0.010013
11.6667	-0.010281
11.6833	-0.01043
11.7	-0.01027
11.7167	-0.010101
11.7333	-0.010022
11.75	-0.010063
11.7667	-0.009924
11.7833	-0.009815
11.8	-0.009637
11.8167	-0.009431
11.8333	-0.009484
11.85	-0.009298
11.8667	-0.009072
11.8833	-0.008955
11.9	-0.0088
11.9167	-0.008577
11.9333	-0.008354
11.95	-0.00797
11.9667	-0.007617
11.9833	-0.007144
12	-0.006662
12.0167	-0.006172
12.0333	-0.005763
12.05	-0.005713
12.0667	-0.005924
12.0833	-0.006364
12.1	-0.006736
12.1167	-0.00664
12.1333	-0.006475
12.15	-0.006229
12.1667	-0.006064
12.1833	-0.006289
12.2	-0.006434
12.2167	-0.006363
12.2333	-0.006133
12.25	-0.005912
12.2667	-0.005601
12.2833	-0.00519
12.3	-0.004861
12.3167	-0.004795
12.3333	-0.005079
12.35	-0.005423
12.3667	-0.005758
12.3833	-0.005812
12.4	-0.005928
12.4167	-0.005617
12.4333	-0.005187
12.45	-0.005027
12.4667	-0.004917
12.4833	-0.004497
12.5	-0.003868
12.5167	-0.002953
12.5333	-0.002399
12.55	-0.002024
12.5667	-0.00207
12.5833	-0.002215
12.6	-0.002052
12.6167	-0.001641
12.6333	-0.001091
12.65	-0.000671
12.6667	-0.00023
12.6833	-3e-05
12.7	0.00015
12.7167	0.000228
12.7333	0.000716
12.75	0.000794
12.7667	0.000923
12.7833	0.001261
12.8	0.001629
12.8167	0.001607
12.8333	0.001636
12.85	0.001724
12.8667	0.002032
12.8833	0.002201
12.9	0.002489
12.9167	0.002709
12.9333	0.002489
12.95	0.002129
12.9667	0.001999
12.9833	0.002189
13	0.002049
13.0167	0.001901
13.0333	0.001653
13.05	0.001765
13.0667	0.002027
13.0833	0.002229
13.1	0.002032
13.1167	0.001695
13.1333	0.000939
13.15	0.000273
13.1667	-0.000534
13.1833	-0.00088
13.2	-0.000876
13.2167	-0.001022
13.2333	-0.001167
13.25	-0.001513
13.2667	-0.002008
13.2833	-0.002574
13.3	-0.00286
13.3167	-0.002966
13.3333	-0.002341
13.35	-0.001197
13.3667	-0.000593
13.3833	-0.000889
13.4	-0.000364
13.4167	0.00123
13.4333	0.002084
13.45	0.002038
13.4667	0.003142
13.4833	0.008006
13.5	0.013571
13.5167	0.014175
13.5333	0.000509
13.55	-0.014376
13.5667	-0.016562
13.5833	-0.014578
13.6	-0.018424
13.6167	-0.022199
13.6333	-0.025945
13.65	-0.02467
13.6667	-0.024316
13.6833	-0.021221
13.7	-0.016057
13.7167	-0.012212
13.7333	-0.012097
13.75	-0.011253
13.7667	-0.008308
13.7833	-0.005963
13.8	-0.004239
13.8167	-0.003104
13.8333	-0.001909
13.85	0.000686
13.8667	0.003031
13.8833	0.004766
13.9	0.006181
13.9167	0.007056
13.9333	0.007291
13.95	0.007137
13.9667	0.006622
13.9833	0.006047
14	0.005592
14.0167	0.005468
14.0333	0.005303
14.05	0.005119
14.0667	0.004924
14.0833	0.00476
14.1	0.004495
14.1167	0.004191
14.1333	0.003827
14.15	0.003723
14.1667	0.003649
14.1833	0.003045
14.2	0.002541
14.2167	0.002137
14.2333	0.001673
14.25	0.00159
14.2667	0.001146
14.2833	0.000822
14.3	0.000759
14.3167	0.000705
14.3333	0.000522
14.35	0.000159
14.3667	-4.4e-05
14.3833	-0.000268
14.4	-0.000521
14.4167	-0.000704
14.4333	-0.000747
14.45	-0.000849
14.4667	-0.001092
14.4833	-0.001655
14.5	-0.002068
14.5167	-0.00207
14.5333	-0.001862
14.55	-0.001695
14.5667	-0.001577
14.5833	-0.001549
14.6	-0.001632
14.6167	-0.001763
14.6333	-0.001655
14.65	-0.001567
14.6667	-0.001469
14.6833	-0.00144
14.7	-0.001662
14.7167	-0.001833
14.7333	-0.001734
14.75	-0.001696
14.7667	-0.001957
14.7833	-0.002108
14.8	-0.001739
14.8167	-0.001049
14.8333	-0.000459
14.85	0
14.8667	0.00054
14.8833	0.00098
14.9	0.00133
14.9167	0.001381
14.9333	0.001292
14.95	0.001224
14.9667	0.001165
14.9833	0.001247
15	0.001308
15.0167	0.001232
15.0333	0.001285
15.05	0.001208
15.0667	0.000912
15.0833	0.001015
15.1	0.001659
15.1167	0.002574
15.1333	0.00321
15.15	0.003425
15.1667	0.00282
15.1833	0.001935
15.2	0.001151
15.2167	0.000217
15.2333	-0.000217
15.25	-0.000201
15.2667	-0.000185
15.2833	0.000211
15.3	-4.3e-05
15.3167	0.000103
15.3333	-0.000162
15.35	-0.000227
15.3667	-2.2e-05
15.3833	5.4e-05
15.4	0.000119
15.4167	-6.9e-05
15.4333	-0.000496
15.45	-0.001323
15.4667	-0.002131
15.4833	-0.002808
15.5	-0.003085
15.5167	-0.003027
15.5333	-0.003008
15.55	-0.002279
15.5667	-0.00118
15.5833	-0.000432
15.6	-0.000513
15.6167	-0.000699
15.6333	-0.000785
15.65	-0.0009
15.6667	-0.001106
15.6833	-0.001422
15.7	-0.001398
15.7167	-0.001278
15.7333	-0.000918
15.75	-0.000178
15.7667	2e-06
15.7833	5.2e-05
15.8	-2.8e-05
15.8167	-0.000232
15.8333	9.4e-05
15.85	0.00057
15.8667	0.000926
15.8833	-1.8e-05
15.9	-0.000512
15.9167	0
15.9333	0.000963
15.95	0.001396
15.9667	-0.000131
15.9833	-0.002138
16	-0.000946
16.0167	0.003054
16.0333	0.005144
16.05	-0.003506
16.0667	-0.008766
16.0833	-0.008236
16.1	-0.008586
16.1167	-0.011049
16.1333	-0.012022
16.15	-0.010764
16.1667	-0.006987
16.1833	-0.005869
16.2	-0.005192
16.2167	-0.003057
16.2333	-0.002251
16.25	-0.000656
16.2667	0.004669
16.2833	0.008174
16.3	0.01004
16.3167	0.010583
16.3333	0.010117
16.35	0.01038
16.3667	0.010854
16.3833	0.012087
16.4	0.013221
16.4167	0.013973
16.4333	0.014065
16.45	0.013287
16.4667	0.012109
16.4833	0.011081
16.5	0.010103
16.5167	0.009384
16.5333	0.008605
16.55	0.007816
16.5667	0.007027
16.5833	0.006368
16.6	0.006139
16.6167	0.006169
16.6333	0.006099
16.65	0.00546
16.6667	0.00472
16.6833	0.00407
16.7	0.00347
16.7167	0.00313
16.7333	0.00326
16.75	0.00337
16.7667	0.00339
16.7833	0.00336
16.8	0.003
16.8167	0.002489
16.8333	0.002089
16.85	0.001609
16.8667	0.001229
16.8833	0.001109
16.9	0.001139
16.9167	0.001009
16.9333	0.000839
16.95	0.000919
16.9667	0.000859
16.9833	0.00103
17	0.00086
17.0167	0.000571
17.0333	0.000362
17.05	0.000492
17.0667	0.000693
17.0833	0.000874
17.1	0.001015
17.1167	0.000787
17.1333	0.000739
17.15	0.00077
17.1667	0.001062
17.1833	0.001634
17.2	0.002206
17.2167	0.002538
17.2333	0.002381
17.25	0.001924
17.2667	0.001566
17.2833	0.001149
17.3	0.000941
17.3167	0.000664
17.3333	0.000506
17.35	0.000419
17.3667	-9e-06
17.3833	-0.000346
17.4	3.6e-05
17.4167	0.000257
17.4333	4.9e-05
17.45	-0.00012
17.4667	-0.000249
17.4833	-0.000318
17.5	-0.000607
17.5167	-0.001669
17.5333	-0.002421
17.55	-0.002583
17.5667	-0.002444
17.5833	-0.001916
17.6	-0.001408
17.6167	-0.000863
17.6333	-0.000949
17.65	-0.001244
17.6667	-0.00115
17.6833	-0.000615
17.7	-0.000281
17.7167	-0.00043
17.7333	-0.0011
17.75	-0.001679
17.7667	-0.002029
17.7833	-0.001768
17.8	-0.001438
17.8167	-0.00137
17.8333	-0.001273
17.85	-0.001206
17.8667	-0.00102
17.8833	-0.000793
17.9	-0.000896
17.9167	-0.001071
17.9333	-0.001337
17.95	-0.001803
17.9667	-0.001609
17.9833	-0.001034
18	-0.00074
18.0167	-0.000367
18.0333	-4.4e-05
18.05	-1.1e-05
18.0667	-2.8e-05
18.0833	0.000135
18.1	0.000328
18.1167	0.000502
18.1333	0.000556
18.15	0.00068
18.1667	0.000783
18.1833	0.001067
18.2	0.001121
18.2167	0.000957
18.2333	0.000893
18.25	0.000919
18.2667	0.001235
18.2833	0.001711
18.3	0.001727
18.3167	0.001496
18.3333	0.001586
18.35	0.001335
18.3667	0.000985
18.3833	0.001305
18.4	0.001454
18.4167	0.001507
18.4333	0.001631
18.45	0.001885
18.4667	0.002769
18.4833	0.001722
18.5	0.000166
18.5167	-0.002766
18.5333	-0.002719
18.55	-0.008681
18.5667	-0.012733
18.5833	-0.010235
18.6	-0.011257
18.6167	-0.014936
18.6333	-0.015495
18.65	-0.016583
18.6667	-0.015792
18.6833	-0.01376
18.7	-0.016599
18.7167	-0.018314
18.7333	-0.00763
18.75	0.004045
18.7667	0.0099
18.7833	0.013925
18.8	0.01496
18.8167	0.013997
18.8333	0.013094
18.85	0.012342
18.8667	0.0129
18.8833	0.014108
18.9	0.013245
18.9167	0.012945
18.9333	0.012245
18.95	0.011525
18.9667	0.011116
18.9833	0.010336
19	0.009246
19.0167	0.007848
19.0333	0.00636
19.05	0.005403
19.0667	0.005025
19.0833	0.004877
19.1	0.004719
19.1167	0.004263
19.1333	0.003567
19.15	0.002981
19.1667	0.002125
19.1833	0.001559
19.2	0.001303
19.2167	0.001128
19.2333	0.000904
19.25	0.000789
19.2667	0.000564
19.2833	0.00027
19.3	-0.000295
19.3167	-0.000689
19.3333	-0.000733
19.35	-0.000757
19.3667	-0.00083
19.3833	-0.000864
19.4	-0.001278
19.4167	-0.001861
19.4333	-0.002304
19.45	-0.002428
19.4667	-0.002261
19.4833	-0.001974
19.5	-0.001407
19.5167	-0.00081
19.5333	-0.000553
19.55	-0.000467
19.5667	-0.00041
19.5833	-0.000483
19.6	-0.000426
19.6167	-0.000479
19.6333	-0.000652
19.65	-0.000646
19.6667	-0.000829
19.6833	-0.001163
19.7	-0.000976
19.7167	-0.00087
19.7333	-0.000784
19.75	-0.000458
19.7667	-0.000132
19.7833	0.000164
19.8	0.00029
19.8167	3.6e-05
19.8333	-0.000339
19.85	-0.000514
19.8667	-0.000399
19.8833	-0.000234
19.9	-4.8e-05
19.9167	0.000216
19.9333	0.00032
19.95	0.000304
19.9667	-2.1e-05
19.9833	-0.000607
20	-0.000893
20.0167	-0.000469
20.0333	-0.000486
20.05	-0.000553
20.0667	-0.00021
20.0833	3.3e-05
20.1	6.6e-05
20.1167	1.9e-05
20.1333	0.000161
20.15	0.000483
20.1667	0.000625
20.1833	0.000638
20.2	0.00049
20.2167	0.000301
20.2333	0.000133
20.25	3.4e-05
20.2667	-0.000105
20.2833	-0.000163
20.3	4.8e-05
20.3167	0.000568
20.3333	0.000919
20.35	0.000749
20.3667	0.000609
20.3833	0.000689
20.4	0.00062
20.4167	0.000589
20.4333	0.000388
20.45	4.7e-05
20.4667	-0.000394
20.4833	-0.000735
20.5	-0.000826
20.5167	-0.000878
20.5333	-0.001251
20.55	-0.001513
20.5667	-0.001456
20.5833	-0.001539
20.6	-0.001441
20.6167	-0.001185
20.6333	-0.000599
20.65	-0.000474
20.6667	-0.000758
20.6833	-0.000802
20.7	-0.000637
20.7167	-0.000652
20.7333	-0.000668
20.75	-0.000533
20.7667	-0.000419
20.7833	-0.000144
20.8	0.00019
20.8167	0.000334
20.8333	0.000618
20.85	0.000972
20.8667	0.001306
20.8833	0.001399
20.9	0.001523
20.9167	0.000997
20.9333	0.001451
20.95	0.001965
20.9667	0.001989
20.9833	0.001523
21	0.002677
21.0167	0.005071
21.0333	0.002525
21.05	-0.008641
21.0667	-0.015876
21.0833	-0.013272
21.1	-0.013218
21.1167	-0.016934
21.1333	-0.01887
21.15	-0.020286
21.1667	-0.019192
21.1833	-0.015177
21.2	-0.009553
21.2167	-0.005959
21.2333	-0.006165
21.25	-0.002991
21.2667	-0.000207
21.2833	0.002127
21.3	0.004131
21.3167	0.005295
21.3333	0.006088
21.35	0.007752
21.3667	0.009636
21.3833	0.011699
21.4	0.013313
21.4167	0.014386
21.4333	0.01478
21.45	0.014383
21.4667	0.013316
21.4833	0.012099
21.5	0.011083
21.5167	0.010145
21.5333	0.009368
21.55	0.00872
21.5667	0.007823
21.5833	0.006905
21.6	0.005988
21.6167	0.0052
21.6333	0.004342
21.65	0.003543
21.6667	0.003025
21.6833	0.002857
21.7	0.002799
21.7167	0.00266
21.7333	0.00225
21.75	0.001631
21.7667	0.001202
21.7833	0.000933
21.8	0.000833
21.8167	0.000643
21.8333	0.000533
21.85	0.000562
21.8667	0.000662
21.8833	0.000582
21.9	0.000391
21.9167	0.00026
21.9333	0.000108
21.95	0.000486
21.9667	0.000955
21.9833	0.001173
22	0.000981
22.0167	0.000618
22.0333	0.000265
22.05	7.2e-05
22.0667	-1e-06
22.0833	0.000125
22.1	9.2e-05
22.1167	0.000138
22.1333	0.000223
22.15	0.000288
22.1667	-4.7e-05
22.1833	-0.000692
22.2	-0.000967
22.2167	-0.001174
22.2333	-0.001011
22.25	-0.000807
22.2667	-0.000664
22.2833	-0.001161
22.3	-0.001608
22.3167	-0.001437
22.3333	-0.000875
22.35	-0.000454
22.3667	-0.000203
22.3833	-0.000462
22.4	-0.000811
22.4167	-0.001191
22.4333	-0.001331
22.45	-0.001461
22.4667	-0.001302
22.4833	-0.000992
22.5	-0.000502
22.5167	0.000187
22.5333	0.000596
22.55	0.000766
22.5667	0.000745
22.5833	0.000524
22.6	0.000393
22.6167	0.000613
22.6333	0.000933
22.65	0.001033
22.6667	0.000952
22.6833	0.000942
22.7	0.000942
22.7167	0.001153
22.7333	0.001404
22.75	0.001625
22.7667	0.001646
22.7833	0.001617
22.8	0.001348
22.8167	0.00094
22.8333	0.000733
22.85	0.000496
22.8667	0.000128
22.8833	-6.9e-05
22.9	-0.000276
22.9167	-0.000313
22.9333	7.1e-05
22.95	0.000325
22.9667	0.000309
22.9833	0.000183
23	0.000117
23.0167	-0.000179
23.0333	-0.000484
23.05	-0.000739
23.0667	-0.000765
23.0833	-0.00054
23.1	-0.000325
23.1167	-0.00019
23.1333	-0.000104
23.15	1e-06
23.1667	1.7e-05
23.1833	-2.8e-05
23.2	0.000128
23.2167	0.000383
23.2333	0.000459
23.25	0.000545
23.2667	0.000251
23.2833	-1.3e-05
23.3	-0.000117
23.3167	-0.000271
23.3333	-0.000504
23.35	-0.000388
23.3667	-7.2e-05
23.3833	0.000134
23.4	-0.000229
23.4167	-0.000363
23.4333	-0.000487
23.45	-0.00039
23.4667	0.000256
23.4833	0.000682
23.5	0.000479
23.5167	0.000775
23.5333	-0.004148
23.55	-0.011452
23.5667	-0.015566
23.5833	-0.013719
23.6	-0.013713
23.6167	-0.016186
23.6333	-0.01592
23.65	-0.013024
23.6667	-0.011797
23.6833	-0.008281
23.7	-0.005975
23.7167	-0.003558
23.7333	-0.001572
23.75	0.000644
23.7667	0.00366
23.7833	0.005657
23.8	0.006733
23.8167	0.007689
23.8333	0.008765
23.85	0.010531
23.8667	0.012727
23.8833	0.014703
23.9	0.01604
23.9167	0.017175
23.9333	0.017481
23.95	0.016847
23.9667	0.015833
23.9833	0.014959
24	0.014095
24.0167	0.01314
24.0333	0.012246
24.05	0.011561
24.0667	0.010967
24.0833	0.010642
24.1	0.010338
24.1167	0.009723
24.1333	0.009029
24.15	0.008264
24.1667	0.007419
24.1833	0.006524
24.2	0.005599
24.2167	0.004814
24.2333	0.004379
24.25	0.003674
24.2667	0.002898
24.2833	0.002643
24.3	0.002678
24.3167	0.002532
24.3333	0.002236
24.35	0.002181
24.3667	0.001975
24.3833	0.001659
24.4	0.001363
24.4167	0.000767
24.4333	0.000131
24.45	-0.000216
24.4667	-0.000392
24.4833	-0.000458
24.5	-0.000325
24.5167	-0.000211
24.5333	-0.000128
24.55	-0.000175
24.5667	-0.000432
24.5833	-0.000499
24.6	-0.000386
24.6167	-0.000454
24.6333	-0.000672
24.65	-0.001009
24.6667	-0.001277
24.6833	-0.001585
24.7	-0.001782
24.7167	-0.00178
24.7333	-0.001829
24.75	-0.001697
24.7667	-0.001466
24.7833	-0.001074
24.8	-0.000893
24.8167	-0.000882
24.8333	-0.000871
24.85	-0.00088
24.8667	-0.00104
24.8833	-0.001189
24.9	-0.001358
24.9167	-0.001588
24.9333	-0.001708
24.95	-0.001699
24.9667	-0.001539
24.9833	-0.001149
25	-0.000819
25.0167	-0.00074
25.0333	-0.000721
25.05	-0.000662
25.0667	-0.000514
25.0833	-0.000275
25.1	-7.6e-05
25.1167	-9.8e-05
25.1333	-0.00029
25.15	-0.000482
25.1667	-0.000705
25.1833	-0.000597
25.2	-0.000179
25.2167	0.000168
25.2333	0.000305
25.25	0.000382
25.2667	0.000418
25.2833	0.000495
25.3	0.000452
25.3167	0.000198
25.3333	-4.6e-05
25.35	-0.00025
25.3667	-0.000405
25.3833	-0.000289
25.4	-0.000373
25.4167	-0.000518
25.4333	-0.000913
25.45	-0.001158
25.4667	-0.001024
25.4833	-0.000789
25.5	-0.000394
25.5167	-0.00013
25.5333	-0.000126
25.55	-0.000242
25.5667	-8.8e-05
25.5833	-9.4e-05
25.6	2e-05
25.6167	0.000334
25.6333	0.000478
25.65	0.000601
25.6667	0.000705
25.6833	0.000969
25.7	0.001142
25.7167	0.000596
25.7333	0.00027
25.75	0.000183
25.7667	0.000377
25.7833	0.000461
25.8	0.000324
25.8167	7.8e-05
25.8333	-3.8e-05
25.85	-0.000205
25.8667	-0.000251
25.8833	-3.7e-05
25.9	0.000126
25.9167	-0.00034
25.9333	-0.000656
25.95	-0.000893
25.9667	0.000221
25.9833	0.000605
26	0.001588
26.0167	0.003322
26.0333	0.003026
26.05	-0.00412
26.0667	-0.011307
26.0833	-0.012193
26.1	-0.012659
26.1167	-0.015245
26.1333	-0.016781
26.15	-0.014247
26.1667	-0.011003
26.1833	-0.011719
26.2	-0.010545
26.2167	-0.009111
26.2333	-0.008537
26.25	-0.003972
26.2667	0.002982
26.2833	0.006396
26.3	0.008591
26.3167	0.009985
26.3333	0.01039
26.35	0.011105
26.3667	0.011859
26.3833	0.013834
26.4	0.015619
26.4167	0.016784
26.4333	0.017199
26.45	0.016895
26.4667	0.0161
26.4833	0.014845
26.5	0.013631
26.5167	0.012556
26.5333	0.011712
26.55	0.011108
26.5667	0.010464
26.5833	0.00966
26.6	0.008736
26.6167	0.008342
26.6333	0.007899
26.65	0.007066
26.6667	0.006333
26.6833	0.00565
26.7	0.004896
26.7167	0.004333
26.7333	0.003911
26.75	0.003289
26.7667	0.002427
26.7833	0.001834
26.8	0.001382
26.8167	0.00099
26.8333	0.000869
26.85	0.000887
26.8667	0.000796
26.8833	0.000335
26.9	-0.000186
26.9167	-0.000597
26.9333	-0.000758
26.95	-0.001028
26.9667	-0.001198
26.9833	-0.001358
27	-0.001488
27.0167	-0.001688
27.0333	-0.001707
27.05	-0.001676
27.0667	-0.001725
27.0833	-0.001813
27.1	-0.001692
27.1167	-0.001591
27.1333	-0.001578
27.15	-0.001666
27.1667	-0.001853
27.1833	-0.002011
27.2	-0.002089
27.2167	-0.001986
27.2333	-0.001962
27.25	-0.001968
27.2667	-0.002034
27.2833	-0.00201
27.3	-0.002106
27.3167	-0.002061
27.3333	-0.002096
27.35	-0.00213
27.3667	-0.002145
27.3833	-0.002179
27.4	-0.002034
27.4167	-0.001678
27.4333	-0.00143
27.45	-0.001233
27.4667	-0.001176
27.4833	-0.001079
27.5	-0.000911
27.5167	-0.000944
27.5333	-0.000925
27.55	-0.000756
27.5667	-0.000606
27.5833	-0.000737
27.6	-0.000788
27.6167	-0.000989
27.6333	-0.001298
27.65	-0.001267
27.6667	-0.000976
27.6833	-0.000495
27.7	-0.000194
27.7167	-6.2e-05
27.7333	-0.000369
27.75	-0.000596
27.7667	-0.000803
27.7833	-0.00089
27.8	-0.000687
27.8167	-0.000283
27.8333	-6.7e-05
27.85	2.8e-05
27.8667	0.000323
27.8833	0.000489
27.9	0.000544
27.9167	0.00064
27.9333	0.000408
27.95	0.000566
27.9667	0.001204
27.9833	0.001432
28	0.00116
28.0167	0.000889
28.0333	0.00056
28.05	0.000511
28.0667	0.000831
28.0833	0.001022
28.1	0.001113
28.1167	0.000924
28.1333	0.000647
28.15	0.000451
28.1667	0.000544
28.1833	0.000787
28.2	0.00058
28.2167	0.000354
28.2333	0.000259
28.25	0.000254
28.2667	0.000659
28.2833	0.000894
28.3	0.000389
28.3167	-0.000276
28.3333	-0.00055
28.35	-0.000725
28.3667	-0.000679
28.3833	-0.000823
28.4	-0.000957
28.4167	-0.000791
28.4333	-0.001536
28.45	-0.00257
28.4667	-0.003364
28.4833	-0.004288
28.5	-0.004892
28.5167	-0.002677
28.5333	-0.002031
28.55	-0.007736
28.5667	-0.012351
28.5833	-0.012085
28.6	-0.01254
28.6167	-0.015624
28.6333	-0.016489
28.65	-0.013325
28.6667	-0.01096
28.6833	-0.010665
28.7	-0.00936
28.7167	-0.008515
28.7333	-0.00777
28.75	-0.002246
28.7667	0.003178
28.7833	0.006713
28.8	0.008577
28.8167	0.009451
28.8333	0.010245
28.85	0.010789
28.8667	0.012523
28.8833	0.014557
28.9	0.01641
28.9167	0.017344
28.9333	0.017367
28.95	0.01704
28.9667	0.016253
28.9833	0.015267
29	0.01443
29.0167	0.013303
29.0333	0.012225
29.05	0.011227
29.0667	0.01029
29.0833	0.009592
29.1	0.008974
29.1167	0.008347
29.1333	0.007498
29.15	0.00656
29.1667	0.005991
29.1833	0.005583
29.2	0.004984
29.2167	0.004516
29.2333	0.003866
29.25	0.003247
29.2667	0.002887
29.2833	0.002448
29.3	0.001879
29.3167	0.001569
29.3333	0.001299
29.35	0.001118
29.3667	0.000938
29.3833	0.000838
29.4	0.000747
29.4167	0.000547
29.4333	0.000475
29.45	0.000434
29.4667	0.000372
29.4833	0.000381
29.5	5.9e-05
29.5167	6.8e-05
29.5333	0.000295
29.55	0.000373
29.5667	0.00033
29.5833	0.000397
29.6	0.000355
29.6167	0.000152
29.6333	0.000188
29.65	0.000384
29.6667	0.000251
29.6833	-2.3e-05
29.7	-0.000157
29.7167	-0.000341
29.7333	-0.000607
29.75	-0.000832
29.7667	-0.000897
29.7833	-0.000753
29.8	-0.000568
29.8167	-0.000393
29.8333	-0.00027
29.85	-0.000817
29.8667	-0.001024
29.8833	-0.001041
29.9	-0.000968
29.9167	-0.000845
29.9333	-0.000843
29.95	-0.000721
29.9667	-0.00052
29.9833	-0.000588
30	-0.000606
30.0167	-0.000454
30.0333	-0.000493
30.05	-0.000202
30.0667	0.000249
30.0833	0.00055
30.1	0.000531
30.1167	0.000462
30.1333	0.000513
30.15	0.000264
30.1667	0.000175
30.1833	0.000397
30.2	0.000588
30.2167	0.000679
30.2333	0.000501
30.25	0.000112
30.2667	-0.000196
30.2833	-0.000484
30.3	-0.000702
30.3167	-0.00052
30.3333	-0.000137
30.35	0.000326
30.3667	0.000708
30.3833	0.000781
30.4	0.000554
30.4167	0.000338
30.4333	0.000102
30.45	-0.000243
30.4667	-0.000419
30.4833	5.6e-05
30.5	0.000471
30.5167	0.000676
30.5333	0.000502
30.55	0.000389
30.5667	0.000686
30.5833	0.000973
30.6	0.001229
30.6167	0.001566
30.6333	0.001565
30.65	0.001264
30.6667	0.001083
30.6833	0.000822
30.7	0.000401
30.7167	0.00013
30.7333	0.000221
30.75	0.000602
30.7667	0.001123
30.7833	0.001424
30.8	0.001275
30.8167	0.000476
30.8333	-0.000211
30.85	-0.000579
30.8667	-0.000677
30.8833	-0.000984
30.9	-0.001232
30.9167	-0.00138
30.9333	-0.001487
30.95	-0.001634
30.9667	-0.001871
30.9833	-0.003858
31	-0.005485
31.0167	-0.003502
31.0333	-0.001629
31.05	-0.005005
31.0667	-0.011382
31.0833	-0.013559
31.1	-0.014636
31.1167	-0.016832
31.1333	-0.017449
31.15	-0.014796
31.1667	-0.010442
31.1833	-0.008639
31.2	-0.008535
31.2167	-0.006572
31.2333	-0.004518
31.25	-0.000225
31.2667	0.003469
31.2833	0.005642
31.3	0.007096
31.3167	0.008119
31.3333	0.008973
31.35	0.010936
31.3667	0.0132
31.3833	0.015373
31.4	0.016787
31.4167	0.01759
31.4333	0.017694
31.45	0.017407
31.4667	0.01659
31.4833	0.015604
31.5	0.014577
31.5167	0.01336
31.5333	0.012463
31.55	0.011797
31.5667	0.01115
31.5833	0.010423
31.6	0.009596
31.6167	0.008659
31.6333	0.007932
31.65	0.007264
31.6667	0.006787
31.6833	0.00597
31.7	0.005033
31.7167	0.004295
31.7333	0.003598
31.75	0.003
31.7667	0.002582
31.7833	0.002234
31.8	0.001957
31.8167	0.001849
31.8333	0.00179
31.85	0.001792
31.8667	0.001664
31.8833	0.001255
31.9	0.000907
31.9167	0.000779
31.9333	0.00083
31.95	0.000761
31.9667	0.000842
31.9833	0.000813
32	0.000524
32.0167	0.000244
32.0333	0.000235
32.05	0.000385
32.0667	0.000765
32.0833	0.001175
32.1	0.001525
32.1167	0.001695
32.1333	0.001645
32.15	0.001344
32.1667	0.001113
32.1833	0.001092
32.2	0.000952
32.2167	0.000901
32.2333	0.000979
32.25	0.001107
32.2667	0.001105
32.2833	0.001114
32.3	0.000982
32.3167	0.00104
32.3333	0.001167
32.35	0.001274
32.3667	0.001511
32.3833	0.001898
32.4	0.002095
32.4167	0.002082
32.4333	0.001928
32.45	0.001714
32.4667	0.0014
32.4833	0.001085
32.5	0.000921
32.5167	0.000847
32.5333	0.000911
32.55	0.001016
32.5667	0.00116
32.5833	0.001055
32.6	0.000839
32.6167	0.000723
32.6333	0.000846
32.65	0.001019
32.6667	0.001112
32.6833	0.001025
32.7	0.000808
32.7167	0.000401
32.7333	-0.000108
32.75	-0.000556
32.7667	-0.000805
32.7833	-0.000794
32.8	-0.000592
32.8167	-0.000481
32.8333	-0.000491
32.85	-0.000802
32.8667	-0.001142
32.8833	-0.001243
32.9	-0.001403
32.9167	-0.001283
32.9333	-0.001035
32.95	-0.000787
32.9667	-0.000649
32.9833	-0.00084
33	-0.000922
33.0167	-0.000764
33.0333	-0.000667
33.05	-0.000679
33.0667	-0.000652
33.0833	-0.000434
33.1	-0.000207
33.1167	-0.000129
33.1333	-9.1e-05
33.15	-4e-06
33.1667	0.000214
33.1833	0.000702
33.2	0.00109
33.2167	0.001268
33.2333	0.001337
33.25	0.001236
33.2667	0.001045
33.2833	0.000815
33.3	0.000494
33.3167	0.000593
33.3333	0.000624
33.35	0.000716
33.3667	0.000857
[truncated: 910 more rows]

## Sheet: Supplementary Fig. 8b
	G2/M (%)	Vpr WT	Vpr H45A	Vpr H71R
	A	38.3	29.6	20.3
	B	34.3	28.4	19.6
	C	37.1	28.9	20
	Supplementary Fig. 8b: source data points

## Sheet: Supplementary Fig. 8c
					Supplementary Fig. 8c: Gel source data
